# Supplementary material for: A novel necroptosis-related gene index for predicting prognosis and a cold tumor immune microenvironment in stomach adenocarcinoma
Source: Front Immunol. 2022 Oct 27;13:968165. doi: 10.3389/fimmu.2022.968165 (PMC9646549; doi:10.3389/fimmu.2022.968165)
Supplement: Supplementary file 7 [file Table_1.xlsx]

## Sheet: Supplementary Table 1
	Supplementary Table 1: General characteristics of the included studies
	Characteristics	Total	TCGA STAD	GEO	p value
	No. of patients	805	372	433
	Age
	Mean (SD)		65.46 ± 10.85	60.06 ± 11.57	<0.0001
	£65	226	163	283	<0.0001
	>65	265	205	150
	unknown	3	3	0
	Gender
	Female	270	133	137	0.141
	Male	534	238	296
	Grade
	G1	10	10	NA
	G2	134	134	NA
	G3	218	218	NA
	unknown	9	9	NA
	Cancer Stage
	Stage I	50	50	NA
	Stage II	111	111	NA
	Stage III	149	149	NA
	Stage IV	38	38	NA
	unknown	23	23	NA
	Tumor grade (primary tumor size)
	T1	29	18	11	<0.0001
	T2	116	78	38
	T3	259	167	92
	T4	392	100	292
	unknown	8	8	0
	Nodal status
	N0	188	108	80	<0.0001
	N1	285	97	188
	N2	206	74	132
	N3	107	74	33
	unknown	18	18	0
	Metastasis
	M0	328	328	NA
	M1	25	25	NA
	unknown	18	18	NA
	Abbreviations: NA = not available

## Sheet: Supplementary Table 2 
	Supplementary Table 2: Necroptosis-related genes
	Necroptosis Genes	Abbreviations
	TYRO3	TAM Kinases
	AXL	TAM Kinases
	MERTK	TAM Kinases
	CXCL1	C-X-C Motif Chemokine Ligand 1
	CXCL8	C-X-C Motif Chemokine Ligand 8
	BIRC2	Baculoviral IAP Repeat Containing 2
	BIRC3	Baculoviral IAP Repeat Containing 3
	XIAP	X-linked inhibitor of apoptosis proteins
	IPMK	Inositol polyphosphate multikinase
	ITPK1	Inositol-tetrakisphosphate 1-kinase
	IPPK	Inositol-pentakisphosphate 2-kinase
	USP22	Ubiquitin specific peptidase 22
	DIABLO	Direct IAP binding protein with low Pi
	TNGRSF1A	Tumor necrosis factor receptor 1
	FAS	Tumor necrosis factor receptor 6
	TLR3	Toll-like receptor 3
	TLR4	Toll-like receptor 4
	TICAM1 (TRIF)	Toll like receptor adaptor molecule 1
	ZBP1	Z-DNA binding protein 1
	IFNAR1	Interferon alpha receptor 1
	IFNGR1	Interferon gamma receptor 1
	GSK3B	Glycogen synthase kinase 3 beta (GSK3β)
	OGT	O-GlcNAc transferase
	BCL2	B-cell lymphoma 2
	ZFP91	Zinc finger protein 91
	HSP90AA1	Heat shock protein 90 alpha family class A member 1
	HSPA1A	heat shock protein family A (Hsp70) member 1A
	CSKN1A1	Casein kinase 1 alpha 1
	MIB2	MIND bomb 2
	FADD	Fas-associated protein with death domain
	TRADD	TNF receptor type 1 associated death domain protein
	CASP8	Caspase 8
	RIPK1	Receptor-interacting serine/threonine protein kinase 1
	RIPK3	Receptor-interacting serine/threonine protein kinase 3
	MLKL	Mixed lineage kinase domain-like protein
	CFLAR	CASP8 And FADD Like Apoptosis Regulator
	IKKA	Inhibitor of nuclear factor kappa-B kinase subunit alpha, also known as Component Of Inhibitor Of Nuclear Factor Kappa B Kinase Complex (CHUK) and IKK1
	IKBKB	Inhibitor of nuclear factor kappa b kinase subunit beta
	IKBKE	Inhibitor of nuclear factor kappa b kinase subunit epsilon
	STUB1	STIP1 homology and U-box containing protein 1
	TNFAIP3	TNF alpha induced protein 3, also known as A20
	PPM1B	protein phosphatase 1B
	AURKA	Aurora kinase a
	BECN1	Beclin1
	CYLD	CYLD (cylindromatosis) lysine 63 deubiquitinase
	EIF2AK2	eukaryotic translation initiation factor 2-alpha kinase 2
	NR2C2	Nuclear receptor subfamily 2 group c member 2, also known as Transforming growth factor-β (TGF-β)-activated kinase 1 (TAK1)
	EZH2	Enhancer of zeste homolog 2
	NDRG2	N-Myc downstream-regulated gene-2
	ADAR1	Adenosine deaminase acting on RNA
	TBK1	TANK binding kinase 1
	MK2	Mitogen-activated protein kinase-activated protein kinase 2
	PRKN	Parkin
	PELI1	Pellino E3 Ubiquitin Protein Ligase 1
	TRAF2	TNF Receptor Associated Factor 2

## Sheet: Supplementary Table 3
Supplementary Table 3: Primers used in this study
Genes	Primer sequence (5'to3')
GAPDH-F	GGAGCGAGATCCCTCCAAAAT
GAPDH-R	GGCTGTTGTCATACTTCTCATGG
CYTL1-F	ATGTGTGAGATACCTGCCCAG
CYTL1-R	CAAGGCATTGCAGTCATCCAA
PLCL1-F	AAAGTCCGGCCAAATTCTCG
PLCL1-R	TTTCCGTGTTTTTCCCCAGTC
GRP-F	AAAGAGCACAGGGGAGTCTTC
GRP-R	TCCTTTGCTTCTATGAGACCCA
CNTN1-F	CAGCCCTTTCCCGGTTTACAA
CNTN1-R	TGCTTCTGACCATCCCGTAGT
APOD-F	ACAAGCATTTCATCTTGGGAAGT
APOD-R	CATCAGCTCTCAACTCCTGGT
GPX3-F	AGAGCCGGGGACAAGAGAA
GPX3-R	ATTTGCCAGCATACTGCTTGA
FCN1-F	GGCAGGTGTCATTGGAGAGAG
FCN1-R	GTCGCACACGACTGAGACTG
SERPINE1-F	ACCGCAACGTGGTTTTCTCA
SERPINE1-R	TTGAATCCCATAGCTGCTTGAAT
RIPK1-F	GGGAAGGTGTCTCTGTGTTTC
RIPK1-R	CCTCGTTGTGCTCAATGCAG
RIPK3-F	ATGTCGTGCGTCAAGTTATGG
RIPK3-R	CGTAGCCCCACTTCCTATGTTG
MLKL-F	AGGAGGCTAATGGGGAGATAGA
MLKL-R	TGGCTTGCTGTTAGAAACCTG
TGFB1-F	GGCCAGATCCTGTCCAAGC
TGFB1-R	GTGGGTTTCCACCATTAGCAC
β-catenin-F	GTACGCACCATGCAGAATAC
β-catenin-R	TGGAGCAGGAGATTATGCAG
TGFB3-F	ACTTGCACCACCTTGGACTTC
TGFB3-R	GGTCATCACCGTTGGCTCA
WNT9A-F	AGCAGCAAGTTCGTCAAGGAA
WNT9A-R	CCTTCACACCCACGAGGTTG
Abbreviattions: F=Forward, R=Reverse

## Sheet: Supplementary Table 4
	Supplementary Table 4: Patients' characteristics of the molecularly identified clusters
	Characteristics	Total	Cluster 1	Cluster 2	p value
	No. of patients	371	248	123
	Age
	£65	163	100	63	0.078
	>65	205	145	60
	unknown	3	3	0
	Gender
	Female	133	91	42	0.63
	Male	238	157	81
	Grade
	G1	10	7	3	0.005*
	G2	134	105	29
	G3	218	131	87
	unknown	9	5	4
	Cancer Stage
	Stage I	50	39	11	0.425
	Stage II	111	74	37
	Stage III	149	95	54
	Stage IV	38	26	12
	unknown	23	14	9
	Tumor grade (Primary tumor size)
	T1	18	17	1	0.046*
	T2	78	53	25
	T3	167	108	59
	T4	100	67	33
	unknown	8	3	5
	Nodal staus
	N0	108	77	31	0.414
	N1	97	64	33
	N2	74	52	22
	N3	74	43	31
	unknown	18	12	6
	Metastasis
	M0	328	224	104	0.208
	M1	25	15	10
	unknown	18	9	9
	Abbreviations: * = signficant difference between the cohorts

## Sheet: Supplementary Table 5
Supplementary Table 5: Differentially expressed genes (DEGs) between clusters
Gene	Mean1	Mean2	logFC	pValue	fdr
PREX2	0.682216	1.5454	1.17968	6.40152e-21	1.40521e-19
DYNC1I1	0.54004	1.25024	1.21107	3.54216e-16	3.77665e-15
DLC1	2.80249	6.5785	1.23105	8.40857e-25	3.87503e-23
WNT5A-AS1	1.54601	3.09928	1.00338	4.95324e-12	3.09704e-11
RBM24	0.312997	1.0812	1.78841	2.41794e-15	2.31505e-14
MSRB3	3.54475	16.5013	2.21882	1.22835e-31	4.99734e-29
CAVIN2	4.35006	12.6627	1.54147	8.75557e-23	2.6792e-21
RNU6-1176P	0.605228	1.4552	1.26567	2.23277e-09	9.7243e-09
GNAO1	0.894459	4.37697	2.29084	7.06478e-23	2.21953e-21
ISM1	1.189	4.55068	1.93634	1.05186e-24	4.80403e-23
PLA2G4C	0.895876	2.00792	1.16433	2.84065e-20	5.5578e-19
P2RY14	1.28582	3.43136	1.41609	2.05064e-16	2.25232e-15
LTBP2	10.0141	25.6049	1.35439	9.84748e-26	5.62188e-24
ITGA7	2.6449	10.4604	1.98364	3.3546e-21	7.64909e-20
NIBAN3	0.393089	0.790717	1.00831	1.63323e-07	5.51741e-07
DMBX1	0.80721	0.38351	-1.07368	0.000184283	0.000397417
AKT3	2.18381	6.11139	1.48465	8.13203e-31	2.10881e-28
FOXF2	6.39822	14.5313	1.18342	6.21684e-21	1.3686e-19
COL1A2	134.622	299.867	1.15541	1.50504e-16	1.68327e-15
ACTA2-AS1	0.658239	3.02745	2.20142	2.45452e-28	2.78179e-26
TGFB3	2.17948	5.69662	1.38612	6.6056e-24	2.60479e-22
MXRA7P1	1.13229	3.4389	1.60271	4.95112e-26	3.16955e-24
GAP43	0.37217	1.0188	1.45284	3.93085e-15	3.65605e-14
SPAG5	8.62287	4.25415	-1.0193	1.52051e-25	8.4289e-24
RN7SL473P	0.873294	1.83278	1.0695	4.49997e-09	1.87652e-08
TGFB2-AS1	0.893744	1.82455	1.02961	2.17739e-16	2.38298e-15
CPED1	1.70127	8.66846	2.34916	3.03489e-27	2.45681e-25
BIRC5	11.6577	5.77112	-1.01436	4.10227e-23	1.35854e-21
NOX1	5.78593	2.04096	-1.5033	7.76846e-05	0.000177585
HSPG2	32.426	67.8414	1.06501	3.48161e-19	5.73398e-18
KCNMA1	0.928156	7.22027	2.95961	5.97264e-25	2.87363e-23
MMP19	2.40873	4.97238	1.04566	5.04349e-17	6.05694e-16
TNC	12.1231	51.6296	2.09044	3.85954e-20	7.39988e-19
NEK2	9.36114	4.21703	-1.15046	5.07739e-27	3.90373e-25
FBLN2	8.71794	23.6666	1.44079	8.64522e-22	2.23055e-20
CILP	1.59937	5.95482	1.89655	1.457e-19	2.52458e-18
LZTS1	1.85994	3.82275	1.03936	7.71957e-18	1.03605e-16
MXRA8	21.5285	54.3774	1.33676	5.27173e-28	5.34156e-26
LINC00702	0.192851	1.70993	3.14838	3.22855e-31	1.08685e-28
MCM10	2.93943	1.44804	-1.02144	9.50016e-23	2.87258e-21
CILP2	1.00709	2.11928	1.07339	9.3505e-06	2.44803e-05
ADAMTSL4-AS1	0.43693	0.944197	1.11169	1.9951e-11	1.14799e-10
ARHGEF39	2.99853	1.403	-1.09574	9.64655e-22	2.47223e-20
LMOD1	6.88757	59.9956	3.12279	5.15315e-28	5.25621e-26
MEOX2	0.634849	2.73127	2.10508	2.62312e-21	6.11797e-20
CDH11	4.57057	11.2704	1.30209	7.08325e-28	6.94704e-26
NPTX1	0.582225	2.02835	1.80066	1.49423e-17	1.93908e-16
CNTN4	0.449535	1.10199	1.29361	2.8092e-19	4.69735e-18
VSTM2L	2.46852	9.07975	1.87901	6.72816e-14	5.3448e-13
RRAD	3.22368	7.9988	1.31107	5.33905e-20	9.86564e-19
MFAP5	3.6395	10.5748	1.53882	1.26347e-22	3.74633e-21
ZSCAN18	0.968928	2.11363	1.12526	1.90463e-19	3.24508e-18
CYTL1	0.798233	1.98407	1.31358	6.86979e-18	9.27698e-17
MPO	0.0609704	3.25946	5.74038	2.5678e-10	1.2702e-09
CHRDL1	1.36838	7.71514	2.49522	4.40621e-23	1.44668e-21
LGALS1	125.655	255.567	1.02424	7.74569e-23	2.40384e-21
PSD	0.834258	4.93937	2.56576	1.1856e-17	1.55839e-16
GLRB	0.414496	1.07331	1.37264	9.0013e-21	1.91544e-19
SFRP4	14.8726	51.6391	1.79581	1.66543e-21	4.10325e-20
CTSG	0.498595	2.24417	2.17024	1.14637e-16	1.30502e-15
PRKAR2B	2.19974	5.94964	1.43547	2.83556e-19	4.73626e-18
ITGA1	4.77309	11.4419	1.26133	4.88524e-23	1.5903e-21
RGS7BP	0.36771	1.05361	1.5187	5.43885e-19	8.77789e-18
ESCO2	2.66371	1.2895	-1.04663	1.23692e-21	3.10243e-20
WWTR1	8.06251	20.2481	1.32848	1.14673e-32	7.97498e-30
COL16A1	4.29046	9.73082	1.18143	6.85381e-21	1.48742e-19
PCSK9	7.99314	3.32054	-1.26735	5.51805e-11	2.98115e-10
TRIM40	0.96988	0.3746	-1.37246	1.21498e-08	4.81325e-08
CCL21	34.244	75.4003	1.13872	6.59164e-13	4.59672e-12
SVEP1	0.930404	3.52709	1.92255	8.45515e-26	4.93755e-24
PRKAA2	0.708608	1.513	1.09435	2.24921e-08	8.53072e-08
MCAM	13.645	33.4927	1.29547	1.13628e-20	2.37177e-19
DSEL	0.339436	0.956903	1.49524	1.18062e-29	1.90142e-27
AXL	7.73366	24.4264	1.65922	1.75882e-48	2.69099e-44
HOXA4	1.18265	3.29222	1.47704	2.2183e-21	5.31142e-20
OMD	1.26988	5.86808	2.20819	5.0829e-24	2.04116e-22
FNDC5	0.405969	1.17656	1.53513	1.98149e-16	2.18263e-15
PLCL1	0.48203	1.07629	1.15887	1.5481e-22	4.48597e-21
CRISPLD2	7.57523	20.4183	1.4305	3.06355e-32	1.56241e-29
MID2	1.81821	3.8609	1.08641	7.44712e-20	1.34523e-18
UBE2T	26.7187	12.8125	-1.0603	1.45765e-29	2.27571e-27
TNN	0.317042	1.32574	2.06405	4.64531e-19	7.56099e-18
MSC	3.96929	8.55817	1.10842	1.06798e-23	4.00493e-22
FN1	69.6018	153.266	1.13884	1.44525e-15	1.42384e-14
ISLR	21.139	63.5174	1.58724	7.25353e-27	5.38733e-25
SMTN	9.2934	32.6742	1.81387	5.79148e-16	5.98714e-15
PLPP4	0.833557	1.75141	1.07117	2.11933e-07	7.06596e-07
WNT9A	0.802667	2.6246	1.70922	1.77513e-19	3.05162e-18
EMX1	1.0661	0.329622	-1.69346	4.09455e-06	1.12489e-05
THBS4	5.32309	31.53	2.56639	9.86728e-25	4.52004e-23
CHRNA3	0.338103	2.72167	3.00896	6.80638e-12	4.17385e-11
NXN	4.69519	9.56478	1.02655	1.85256e-23	6.48608e-22
PHLDB2	1.62318	4.73936	1.54587	1.90261e-26	1.33532e-24
DNAJB5	1.39001	6.86649	2.30448	9.24372e-29	1.13143e-26
FLNC	6.37601	73.0667	3.51849	3.03554e-24	1.27944e-22
PTCH2	0.783593	2.40706	1.6191	3.17168e-19	5.26891e-18
ITGA5	13.4758	36.3521	1.43167	8.99684e-22	2.30959e-20
DCN	16.6889	51.9644	1.63863	3.51229e-31	1.11954e-28
NXPH4	4.33715	1.03384	-2.06874	2.14618e-06	6.13652e-06
SFTPD	0.291781	2.03522	2.80223	2.99555e-08	1.1154e-07
ACTG2	43.5018	604.197	3.79587	1.75586e-20	3.58674e-19
MAN1C1	1.57813	3.42439	1.11763	6.33936e-21	1.39357e-19
AMH	2.20865	1.06419	-1.0534	0.000317281	0.000657422
SH3RF3	1.94442	4.20489	1.11273	2.5829e-25	1.35802e-23
LRRN4CL	0.89253	3.15767	1.82289	3.26649e-28	3.59549e-26
RNU6-529P	1.18423	2.4857	1.0697	4.63329e-11	2.53176e-10
LHFPL6	8.53403	23.7426	1.47618	2.6131e-29	3.63459e-27
ANGPTL1	0.776114	6.34141	3.03046	9.90176e-27	7.17995e-25
PCDHB7	0.399629	0.84071	1.07295	9.35808e-21	1.98034e-19
NPY	0.608133	1.25238	1.04221	3.48497e-06	9.67696e-06
JPH2	1.16001	9.06312	2.96587	4.92534e-24	1.98833e-22
TMEM119	5.29888	16.6504	1.6518	1.32054e-25	7.40085e-24
CLIP4	1.36211	3.07307	1.17384	1.43544e-21	3.55952e-20
TSPAN2	3.06235	7.89091	1.36555	1.47446e-23	5.39695e-22
TROAP	8.0861	3.87879	-1.05984	4.0596e-25	2.03646e-23
LDLRAD4	1.21846	2.47325	1.02135	1.36693e-18	2.04039e-17
KLHL5	5.52048	11.1634	1.0159	4.10227e-23	1.35854e-21
LRRC32	9.45793	23.956	1.34079	6.22938e-26	3.89019e-24
IGF1	0.279	1.18138	2.08214	6.0592e-23	1.93137e-21
NIPAL4	0.342175	0.907767	1.40759	3.6884e-18	5.20115e-17
GREM2	0.999411	4.94761	2.30758	2.50729e-20	4.95627e-19
SNORD114-3	0.369279	0.879384	1.25178	1.40337e-07	4.78209e-07
HOPX	2.95941	5.93002	1.00272	2.12911e-20	4.26938e-19
NTN1	2.64364	9.84556	1.89695	2.1497e-20	4.29941e-19
THBS1-IT1	0.529818	1.16397	1.13548	1.10636e-15	1.10422e-14
RHOJ	2.89072	7.27067	1.33066	9.84748e-26	5.62188e-24
JAM3	3.36417	9.4253	1.48629	1.2059e-30	3.02463e-28
SIGLEC6	0.344433	0.961615	1.48124	6.84447e-17	8.10529e-16
PKIA	0.845139	1.70533	1.01279	1.06996e-15	1.06996e-14
COL4A2	55.0148	110.935	1.01183	2.65605e-20	5.22334e-19
FAM124B	0.358107	0.901164	1.3314	6.78151e-23	2.13932e-21
GLIS2	5.13334	10.3912	1.0174	7.2849e-23	2.28399e-21
COPDA1	0.597664	1.64314	1.45905	1.04754e-05	2.72528e-05
PGM5-AS1	0.274025	2.80632	3.3563	3.25693e-19	5.39882e-18
LINC01589	0.572426	1.45593	1.34678	1.81961e-18	2.67435e-17
MYOCD	0.733918	5.2966	2.85137	6.09492e-22	1.61336e-20
DUSP9	1.0626	0.418721	-1.34354	0.000345912	0.000713063
CNRIP1	1.63384	4.16167	1.3489	7.7119e-34	1.17115e-30
ALDH1A3	2.77635	6.19881	1.1588	2.35358e-21	5.56565e-20
TENM4	0.483753	1.00937	1.06111	8.3211e-19	1.30044e-17
CSDC2	0.45592	1.6327	1.84041	7.75219e-31	2.04497e-28
LINC02321	0.739666	0.341774	-1.11383	6.88141e-06	1.83584e-05
KIF18A	3.5427	1.74833	-1.01887	4.37849e-22	1.19627e-20
STARD9	0.424689	1.08229	1.34961	1.47085e-18	2.18698e-17
IGHD	7.41107	17.9758	1.27831	4.06488e-06	1.11717e-05
LPP	12.4318	34.8446	1.48691	1.94985e-19	3.31475e-18
TCF4	2.05506	4.13323	1.00809	7.02442e-26	4.31621e-24
ITGA11	3.12601	7.43971	1.25092	6.06435e-15	5.51961e-14
ZBTB47	3.76914	8.46297	1.16693	1.3588e-29	2.16558e-27
GPC6	2.83338	6.49247	1.19624	5.99744e-23	1.91567e-21
SSC5D	1.99269	9.4945	2.25237	2.27086e-34	3.86046e-31
CNFN	55.3094	25.4809	-1.11811	0.00302441	0.00526973
TCEAL2	0.965875	4.7606	2.30123	3.13083e-21	7.20492e-20
CBX7	2.64868	5.88799	1.1525	6.19614e-16	6.35821e-15
CES3	4.60228	2.07674	-1.14803	1.00908e-05	2.62969e-05
NPR3	0.277934	1.04565	1.91158	4.27451e-23	1.40948e-21
PTGER1	1.38687	3.91668	1.4978	2.71291e-14	2.26941e-13
SIX2	2.89595	9.72796	1.7481	5.19229e-08	1.87319e-07
CXCL12	5.08185	12.4953	1.29796	1.21773e-17	1.59514e-16
TENT5B	2.4334	6.1673	1.34167	1.94024e-10	9.75861e-10
PRUNE2	2.24883	15.2092	2.7577	6.86982e-18	9.27698e-17
SH3BGR	1.15439	2.9305	1.34401	6.45511e-09	2.64143e-08
LCN12	1.19212	0.496222	-1.26447	2.79843e-08	1.04633e-07
ADAMTS1	5.18878	12.7589	1.29803	2.39631e-19	4.04228e-18
SMPX	0.652951	4.25374	2.70369	1.39712e-09	6.27229e-09
ADH1B	1.52665	8.71537	2.51319	6.9044e-17	8.15735e-16
TEK	1.8335	3.72915	1.02424	1.36693e-18	2.04039e-17
MFAP4	32.7073	136.059	2.05655	9.16438e-31	2.33692e-28
SYT11	3.24645	7.80174	1.26493	7.49978e-27	5.54331e-25
CGB5	0.211884	4.64534	4.45444	0.00499092	0.00836926
ATP2B4	12.0867	36.2584	1.58489	1.52113e-23	5.54124e-22
CX3CR1	0.54203	1.55709	1.52241	4.36503e-14	3.53921e-13
TGFB1I1	6.4668	23.3906	1.8548	1.25161e-37	9.57482e-34
KATNAL1	1.20014	2.50369	1.06086	4.32984e-25	2.1439e-23
GLT8D2	2.28205	5.71036	1.32325	2.64268e-30	5.67162e-28
PGAP3	34.5144	17.1404	-1.00979	0.00228385	0.00407261
S1PR1	7.48261	16.2822	1.12168	2.62313e-21	6.11797e-20
GALNT17	0.433869	0.905153	1.0609	4.22416e-18	5.91305e-17
ARHGEF17	4.60883	9.83732	1.09387	7.58215e-28	7.38897e-26
LINC02535	2.29054	0.80395	-1.51051	1.00674e-06	3.03929e-06
CCKAR	0.242304	1.26233	2.38121	1.57941e-08	6.16609e-08
C1R	24.4278	61.7269	1.33738	4.88688e-33	4.67307e-30
ENOX1	0.703923	1.82011	1.37053	2.37213e-26	1.62025e-24
ASPN	15.6372	50.3751	1.68773	2.0752e-24	8.9691e-23
GFPT2	1.54702	4.41936	1.51435	3.19986e-24	1.345e-22
RNF150	0.687297	3.72547	2.43842	1.44186e-30	3.50167e-28
QRSL1	11.9721	4.17806	-1.51877	2.55126e-11	1.44571e-10
CD1C	1.26606	2.76397	1.12639	2.51352e-12	1.6206e-11
PCSK1	0.912278	2.72627	1.57938	2.37115e-10	1.17826e-09
CAV1	11.9315	45.8095	1.94088	2.16008e-30	4.78974e-28
ZEB1	3.83618	11.756	1.61565	4.15615e-31	1.24684e-28
AKAP6	0.215145	1.10539	2.36118	1.53973e-18	2.27832e-17
PMP22	17.747	35.9936	1.02016	1.4756e-26	1.05498e-24
DKK3	11.9569	25.341	1.08363	1.93648e-27	1.62792e-25
MMP2	48.5386	129.539	1.41618	1.31169e-18	1.97334e-17
NPTXR	1.97136	4.07701	1.04832	4.3307e-14	3.5151e-13
TNFAIP8L3	0.862779	2.62279	1.60404	2.6776e-26	1.78118e-24
CST2	4.06619	10.0272	1.30217	8.44602e-13	5.80782e-12
PRICKLE2	1.00771	4.20981	2.06268	1.85299e-32	1.01253e-29
CACNA1C	0.836953	3.14722	1.91086	1.31356e-19	2.28381e-18
SLITRK6	0.675919	1.39667	1.04707	9.51311e-11	4.95914e-10
SALL2	0.785364	2.01836	1.36175	4.62759e-20	8.68737e-19
HOXC13	1.69031	0.58174	-1.53884	0.000162924	0.000354687
CDON	0.744483	1.94417	1.38484	1.69543e-09	7.50365e-09
CELF2	2.81134	6.87867	1.29087	4.23316e-19	6.91958e-18
CCDC9B	1.53712	4.20446	1.45169	1.39645e-14	1.21603e-13
GSN	27.873	60.9189	1.12802	1.54098e-32	9.06806e-30
DPYSL3	13.4108	53.6525	2.00025	1.99842e-29	2.96852e-27
EML1	1.60459	5.04951	1.65393	1.37912e-25	7.70094e-24
IGFBP4	142.44	389.498	1.45126	2.16405e-28	2.50832e-26
GHRL	1.60294	5.79783	1.85479	9.82498e-05	0.00022103
CCN2	73.8049	149.894	1.02216	6.66728e-19	1.05819e-17
NHSL2	0.495823	1.97402	1.99324	5.60093e-25	2.70329e-23
SIX3	0.866691	0.295153	-1.55406	0.00592647	0.00981013
PRELP	4.52416	27.9135	2.62524	5.95709e-31	1.65715e-28
S1PR3	2.66131	6.78543	1.35031	1.37102e-23	5.04244e-22
NGFR	1.21386	6.32417	2.38127	8.63363e-19	1.34242e-17
LSAMP	1.09976	2.96127	1.42902	2.81946e-24	1.20161e-22
BRME1	1.27169	0.555752	-1.19424	2.45152e-10	1.21583e-09
HEG1	6.93491	15.3364	1.14501	7.16382e-25	3.35188e-23
ZNF695	0.780746	0.359093	-1.1205	9.79875e-16	9.83733e-15
MIEN1	97.3236	40.0417	-1.28129	8.0305e-08	2.82452e-07
CPXM2	2.61241	14.9302	2.51477	3.51077e-27	2.81229e-25
RARRES2	17.7797	36.8487	1.05139	2.56796e-22	7.23569e-21
PLEKHO1	4.46235	10.4073	1.22173	1.44191e-22	4.19414e-21
NPR1	1.10238	2.79055	1.33992	2.19651e-21	5.27576e-20
PCDH7	3.24393	8.12598	1.3248	6.16755e-25	2.94886e-23
GLI3	0.76903	2.55802	1.73391	9.64887e-33	7.38139e-30
ACTA2	61.958	304.828	2.29863	1.39652e-32	8.90281e-30
COX7A1	3.8012	10.6632	1.48811	2.06962e-29	3.04473e-27
PSAT1	24.8263	12.3953	-1.00208	3.25691e-14	2.69065e-13
C1QL1	1.51235	3.21163	1.08651	1.65461e-06	4.79733e-06
ADAMTSL3	0.442654	1.59501	1.84932	3.58859e-23	1.20143e-21
FENDRR	1.55679	5.37419	1.78747	8.91423e-21	1.89955e-19
CLDN5	3.61067	8.19711	1.18285	1.77288e-20	3.61187e-19
TOP2A	42.9818	18.4896	-1.21701	5.6825e-22	1.52263e-20
NEGR1	0.487072	2.28293	2.22868	3.03623e-25	1.57472e-23
PRG4	0.26002	1.27458	2.29332	3.79149e-16	4.03406e-15
LGI4	0.476794	1.49748	1.6511	5.1164e-26	3.24817e-24
MICU3	0.392063	0.882851	1.17109	8.0688e-23	2.49904e-21
TUB	0.469402	1.02406	1.12541	7.46681e-17	8.76762e-16
TCEAL7	0.84916	2.96022	1.80159	2.70607e-30	5.67162e-28
RAB31	10.4425	23.601	1.17638	1.32653e-30	3.27354e-28
EVC	1.83624	5.01248	1.44877	1.58112e-27	1.35146e-25
PLSCR4	3.50261	8.42541	1.26631	3.12063e-28	3.45983e-26
SMAD9	1.85445	4.59256	1.30831	3.5752e-20	6.88924e-19
SHISA3	1.21749	4.53222	1.89631	2.82578e-17	3.53229e-16
GPRASP1	0.598499	2.23072	1.89809	2.26984e-26	1.56435e-24
VIP	0.51986	6.73346	3.69515	6.66922e-14	5.30073e-13
PDGFRB	19.8095	43.813	1.14517	4.98657e-23	1.61984e-21
TMEM47	5.03829	15.3381	1.60611	4.10852e-32	1.96439e-29
FHOD3	0.426814	0.998292	1.22585	1.83865e-21	4.49383e-20
BICC1	1.963	5.2023	1.40609	3.59028e-27	2.861e-25
PRKG1	1.15604	3.50788	1.60141	2.23838e-30	4.89245e-28
LAMA4	6.84766	15.5394	1.18225	4.44048e-27	3.48407e-25
GOLT1A	8.21856	3.69806	-1.15212	1.08368e-09	4.93904e-09
MXRA7	5.52054	15.1097	1.45259	3.59524e-30	7.23778e-28
SGIP1	0.527599	1.1177	1.08302	2.0336e-23	7.05534e-22
SRCIN1	1.73719	0.840546	-1.04736	0.000157668	0.000344273
RTL5	0.825258	2.00896	1.28353	9.6959e-23	2.92598e-21
RAB9B	0.395285	1.29976	1.71728	2.30066e-18	3.34283e-17
HAS1	0.2761	1.11115	2.00879	1.79755e-12	1.18647e-11
PPP1R12B	4.38386	26.5519	2.59854	3.58959e-18	5.07586e-17
TIMP3	2.92601	8.39416	1.52045	3.08919e-26	2.03727e-24
PDK4	12.2183	30.7423	1.33118	4.28421e-13	3.06588e-12
PRICKLE1	0.49947	1.37377	1.45967	6.79093e-25	3.19696e-23
SLIT3	1.79792	6.03281	1.7465	1.11824e-22	3.34817e-21
BHMT2	0.383706	1.66306	2.11577	2.86821e-29	3.88351e-27
DAAM2	1.87102	6.27184	1.74507	1.88658e-24	8.27067e-23
COL15A1	20.7798	45.7674	1.13914	9.40006e-18	1.24953e-16
DOK5	0.617508	1.42693	1.20838	1.95107e-23	6.7844e-22
C4A	1.71017	4.38072	1.35703	1.98679e-19	3.37379e-18
CCNE1	15.0221	4.87732	-1.62292	1.34608e-13	1.0277e-12
ADAM33	0.747638	3.4234	2.19502	2.26984e-26	1.56435e-24
COL6A2	75.9211	200.213	1.39896	1.15327e-29	1.87713e-27
KCNA5	0.230575	1.06775	2.21126	8.91686e-20	1.58822e-18
ADGRD1	0.468	1.27583	1.44686	3.4934e-18	4.95357e-17
RBBP8NL	3.44038	1.71394	-1.00525	1.60108e-09	7.11073e-09
CRYAB	3.55384	17.0177	2.25959	6.48551e-30	1.16739e-27
RBMS3	0.862229	2.77585	1.68679	3.85952e-30	7.66892e-28
HAND2	1.06997	11.3087	3.40179	2.70082e-22	7.55456e-21
DNM3OS	0.523722	1.21602	1.2153	2.70088e-22	7.55456e-21
PI16	1.17215	6.25508	2.41587	4.38014e-16	4.60276e-15
NNAT	1.51072	8.12797	2.42766	1.80663e-09	7.97043e-09
PRKD1	0.622272	1.65622	1.41228	1.07493e-29	1.8073e-27
CDC6	13.3358	4.13219	-1.69032	2.04867e-20	4.12972e-19
SERPING1	59.1328	139.147	1.23458	2.76977e-29	3.78371e-27
SYDE1	3.6566	9.27851	1.34339	1.51625e-35	4.63972e-32
CBX6	5.95529	13.5576	1.18686	1.35446e-18	2.02573e-17
FGF14-AS2	0.388734	0.953958	1.29514	2.82559e-17	3.53229e-16
TNXB	1.79614	6.8505	1.93131	5.33905e-20	9.86564e-19
SORCS2	0.660994	1.64089	1.31177	2.02967e-21	4.93703e-20
SYNPO	11.1689	25.3071	1.18005	4.76895e-25	2.33862e-23
PCP4L1	0.938371	2.7055	1.52766	7.16383e-11	3.79973e-10
MAP6	0.455516	1.59884	1.81145	3.45836e-28	3.7795e-26
CNTN1	0.849182	1.9621	1.20825	1.72283e-23	6.14434e-22
NRXN3	0.369825	2.15663	2.54387	1.94985e-19	3.31475e-18
PDGFRL	1.3958	3.36252	1.26845	1.49214e-16	1.67006e-15
SCARF2	5.54866	14.6375	1.39946	1.30645e-26	9.38433e-25
ATP1B2	0.81791	2.22862	1.44614	3.21776e-20	6.24768e-19
IGFBP6	8.31762	25.4531	1.6136	6.11127e-28	6.11127e-26
DKK2	0.728993	1.46746	1.00935	1.50295e-10	7.64722e-10
HOXA9	2.17558	0.75399	-1.52878	0.00100481	0.00191643
DMD	0.841054	3.382	2.00761	1.01166e-16	1.16555e-15
FOXS1	2.825	7.34143	1.37781	2.497e-18	3.60415e-17
PDLIM7	15.8895	42.9202	1.43359	8.01499e-30	1.39352e-27
TSPAN18	5.20347	11.0064	1.0808	4.3307e-14	3.5151e-13
TTK	5.90661	2.73165	-1.11256	1.35665e-22	3.98401e-21
ARHGEF18-AS1	0.824048	1.91111	1.21361	1.62126e-08	6.31182e-08
C3orf70	1.77124	4.5973	1.37603	4.01275e-12	2.52862e-11
PHLDB1	1.8652	4.06945	1.1255	1.49429e-30	3.57229e-28
TMEM74B	3.77955	1.56056	-1.27615	1.81519e-07	6.09312e-07
ARL4D	1.62019	3.93889	1.28162	3.94675e-17	4.8231e-16
GRP	0.796124	1.64161	1.04405	2.65445e-10	1.31179e-09
MPDZ	0.891443	3.03158	1.76586	2.16008e-30	4.78974e-28
CDCA8	16.144	8.00779	-1.01152	4.60763e-30	8.81208e-28
SERTAD4-AS1	1.83057	5.92799	1.69525	2.83576e-18	4.06247e-17
FILIP1L	11.4238	30.3081	1.40766	3.2042e-25	1.65065e-23
PTGIS	3.95988	17.0918	2.10977	3.8888e-25	1.97015e-23
RGMB	2.38915	4.99413	1.06374	1.50671e-15	1.47774e-14
CCDC69	5.45668	16.5774	1.60313	7.5118e-23	2.34074e-21
GUCY1B1	4.57439	12.3782	1.43615	5.55915e-29	7.08792e-27
SCUBE1	0.441747	1.13732	1.36434	3.7465e-09	1.57867e-08
MEDAG	2.65331	7.81166	1.55783	5.29279e-18	7.26928e-17
DHRS2	3.45821	1.11504	-1.63293	2.6296e-05	6.46311e-05
AURKB	12.5098	6.21101	-1.01016	3.13866e-23	1.06478e-21
BMERB1	2.79258	7.02715	1.33134	1.15269e-27	1.04356e-25
LINC00578	0.651079	2.59583	1.99529	1.93096e-23	6.72977e-22
LINC02544	0.320719	1.03185	1.68585	1.53437e-09	6.83632e-09
TACR2	1.58613	16.5391	3.3823	4.19601e-14	3.41302e-13
PLA2G5	0.404184	1.00154	1.30914	1.14194e-16	1.30094e-15
CAND2	0.560781	1.79658	1.67974	6.10015e-20	1.12044e-18
KANK2	7.85048	24.8914	1.6648	1.14216e-31	4.85418e-29
AOC3	5.33407	27.7606	2.37973	1.49784e-33	1.78501e-30
PAPPA	0.944822	2.03865	1.1095	1.44581e-09	6.47e-09
MEF2C	2.34231	4.703	1.00565	1.01375e-23	3.82029e-22
HSPB8	4.92513	28.1051	2.5126	2.64829e-26	1.76938e-24
CENPE	4.02255	2.00032	-1.00788	4.80759e-20	9.01422e-19
FAM107A	1.03674	2.64551	1.3515	1.14828e-18	1.74466e-17
ROR2	1.75776	5.94412	1.75773	1.35015e-27	1.16708e-25
SGCD	1.07967	4.48129	2.05333	1.01166e-31	4.55246e-29
MYH11	23.5437	317.162	3.75181	7.80901e-24	3.03243e-22
PTGFR	0.423005	1.46019	1.78741	5.26561e-21	1.1659e-19
MIR100HG	1.02091	4.54445	2.15425	3.36742e-33	3.43477e-30
COL5A1	26.0083	59.8592	1.2026	6.21729e-20	1.13922e-18
STEAP4	1.35715	3.17929	1.22812	4.78566e-17	5.77905e-16
FAT4	0.835894	2.49006	1.57479	9.82529e-24	3.72096e-22
RCAN2	3.87468	13.2867	1.77783	4.28359e-25	2.12789e-23
MLXIPL	6.8413	2.66442	-1.36045	2.50188e-08	9.42826e-08
TGFBI	21.1005	48.6452	1.20502	4.5401e-20	8.53361e-19
PDE1B	0.41281	1.0774	1.38401	5.08998e-23	1.64993e-21
RDM1	0.915615	0.447288	-1.03354	7.73103e-17	9.0501e-16
ALDH1B1	21.2439	43.5619	1.03602	2.86507e-08	1.06942e-07
EFNA3	7.92178	3.57241	-1.14893	4.80236e-09	1.99772e-08
FNDC1	6.65798	21.8697	1.71578	5.54059e-19	8.92327e-18
PPP1R1A	0.540269	1.75691	1.70129	6.18352e-09	2.53776e-08
SCARA3	4.58087	10.0922	1.13955	7.21127e-16	7.34081e-15
SFRP1	1.45059	10.2483	2.82067	1.40725e-21	3.50667e-20
PDLIM4	4.42862	10.7622	1.28104	2.2825e-24	9.8096e-23
PALMD	1.01662	2.05794	1.01742	1.28903e-19	2.24625e-18
EFEMP1	11.9353	36.7813	1.62373	3.66947e-24	1.52978e-22
FOXC2	0.845289	1.84143	1.12331	3.82384e-16	4.06566e-15
TPM2	28.6665	150.659	2.39385	9.82529e-24	3.72096e-22
MCC	1.20313	2.72095	1.17732	9.40347e-28	8.77275e-26
CD36	1.2016	2.97689	1.30885	4.41622e-13	3.15591e-12
CC2D2A	1.12479	2.32946	1.05035	2.14089e-22	6.06587e-21
CDH17	66.9252	33.2635	-1.00861	5.11838e-05	0.000120572
FAM124A	0.749504	2.17549	1.53733	6.19175e-19	9.88871e-18
ZNF521	1.16269	2.87548	1.30634	5.02103e-27	3.87988e-25
RASGRP2	0.943108	2.21845	1.23406	2.47439e-18	3.5749e-17
PLXDC2	4.08715	11.4253	1.48306	4.09442e-30	8.03137e-28
SH3RF3-AS1	0.70088	1.70993	1.28669	1.52113e-23	5.54124e-22
ITGA9	2.1519	6.56719	1.60967	9.54168e-21	2.0164e-19
CASQ2	0.578846	6.05961	3.38797	1.537e-23	5.55937e-22
RNF217	0.659408	1.46841	1.15501	2.03174e-24	8.83112e-23
EPM2A	0.706797	1.5343	1.11822	4.19601e-14	3.41302e-13
GFOD1	1.26343	2.61195	1.04779	3.70386e-12	2.3417e-11
GGH	20.2189	7.49942	-1.43085	3.55371e-14	2.92007e-13
KIRREL1	4.93257	10.868	1.13967	1.44473e-27	1.24182e-25
RTL8B	3.93278	7.91661	1.00933	4.34205e-24	1.78105e-22
CXCL3	21.7059	10.7794	-1.00981	5.10306e-08	1.84535e-07
SCARA5	0.998728	2.43862	1.2879	8.42661e-10	3.89155e-09
NDN	4.84277	14.5784	1.58992	1.05191e-32	7.66394e-30
COL9A2	4.49631	2.10381	-1.09574	2.66698e-06	7.52996e-06
PGM5	1.43664	12.5894	3.13143	6.50949e-23	2.06629e-21
ARMCX1	2.2842	5.29199	1.21212	1.92697e-24	8.42361e-23
FBLN5	6.34443	18.2363	1.52325	2.27206e-29	3.27948e-27
TNS1	10.5509	56.1138	2.41099	4.10651e-31	1.24684e-28
SELP	2.06172	5.65715	1.45623	7.18512e-18	9.67715e-17
MBNL1-AS1	0.507711	2.8525	2.49015	1.14876e-23	4.28685e-22
RGS9	0.435859	0.911705	1.06471	1.87537e-21	4.57627e-20
HMMR	7.99715	3.84968	-1.05475	6.88802e-24	2.69531e-22
BGN	156.252	377.368	1.27209	4.12244e-22	1.13238e-20
ZBTB20	1.34328	2.82972	1.0749	2.33048e-21	5.52811e-20
GINS1	6.60881	3.28913	-1.00668	1.07361e-22	3.22083e-21
COL6A3	28.1098	67.6236	1.26645	1.83865e-21	4.49383e-20
LPAR1	2.80938	5.9278	1.07725	4.73238e-19	7.68635e-18
FGF10	0.366102	2.23946	2.61284	1.86936e-20	3.79327e-19
GAS1	3.10415	11.4196	1.87925	1.20796e-24	5.43581e-23
SNCG	2.79813	6.99805	1.32249	1.47078e-19	2.54558e-18
MAPK10	0.317868	1.00801	1.66501	1.39416e-25	7.75662e-24
E2F2	3.52056	1.5947	-1.14252	1.61889e-23	5.82799e-22
P4HA3	0.66077	1.61442	1.2888	3.72758e-16	3.96882e-15
GHR	0.37808	1.42308	1.91225	5.1164e-26	3.24817e-24
AFF3	0.327452	0.870538	1.41062	5.8406e-16	6.02977e-15
APOD	31.0595	89.8113	1.53186	1.84762e-13	1.383e-12
MIR193BHG	0.429179	1.04911	1.28952	2.54001e-16	2.75228e-15
PCDHB4	0.567682	1.29349	1.18812	5.51432e-22	1.48537e-20
LRRC10B	0.551897	1.57802	1.51565	2.23462e-12	1.45674e-11
TYRP1	0.725024	2.0753	1.51722	6.02827e-14	4.82137e-13
HSPB6	19.4669	231.276	3.57051	2.91013e-24	1.23338e-22
VCX	0.861526	0.215542	-1.99892	0.000945249	0.00180892
LMO3	0.278883	1.01535	1.86425	6.94095e-22	1.82155e-20
GLIPR1	3.07167	8.68175	1.49896	8.78579e-28	8.29769e-26
ACTL8	4.15291	1.54229	-1.42905	1.06369e-06	3.19545e-06
ASB5	0.179391	1.61273	3.16832	1.89363e-14	1.62311e-13
MOXD1	2.4509	5.87157	1.26043	1.60062e-29	2.42471e-27
OGN	4.27237	28.6071	2.74327	1.59595e-22	4.61587e-21
SHE	0.712237	1.58272	1.15197	5.3579e-23	1.7331e-21
EPHA7	0.451188	2.69122	2.57646	2.3296e-15	2.24169e-14
PDZD4	0.388015	2.00759	2.37128	1.11426e-27	1.03245e-25
DDR2	3.07069	11.5106	1.90633	2.49813e-33	2.7301e-30
CLEC10A	1.30238	2.76248	1.08482	5.87093e-11	3.16175e-10
TMEM200B	1.07378	2.45495	1.19299	4.64345e-27	3.62473e-25
CMTM3	6.74158	13.5473	1.00685	8.75988e-24	3.37597e-22
TAC1	0.139674	1.52377	3.44751	5.9883e-11	3.22155e-10
MEIS1	1.47349	3.51191	1.25301	1.85804e-22	5.31363e-21
STMN2	0.560963	2.0641	1.87953	7.08479e-16	7.22648e-15
PCDHGC3	2.57461	5.70851	1.14876	1.42128e-21	3.53586e-20
RETN	0.296875	1.23025	2.05103	6.67796e-06	1.78561e-05
SOBP	1.36604	3.16897	1.21401	3.91228e-17	4.7848e-16
S100A7	123.444	54.9218	-1.16841	0.00358273	0.00616045
PDLIM3	4.47654	21.4115	2.25793	8.42002e-34	1.17115e-30
CAV2	6.64959	13.5639	1.02844	1.0656e-21	2.70376e-20
PBK	14.5204	5.77864	-1.32928	3.56343e-26	2.31019e-24
ADAMTS10	0.930665	2.21352	1.25001	8.0174e-27	5.89742e-25
TERT	0.948967	0.271787	-1.80388	2.33972e-10	1.16415e-09
YBX2	3.7783	1.37883	-1.4543	3.82283e-13	2.76414e-12
ABCA8	0.501847	2.10002	2.06508	4.9945e-20	9.33039e-19
TAGLN	40.2277	267.998	2.73596	1.67949e-32	9.51713e-30
PRRG3	0.810436	2.29125	1.49936	0.000116327	0.000259182
PTGER3	0.503408	1.82951	1.86166	2.34467e-28	2.69725e-26
HSPB7	2.35024	24.0015	3.35225	1.12692e-27	1.03245e-25
PLIN4	0.916135	10.3709	3.50084	1.13628e-20	2.37177e-19
ABCC9	0.907359	3.8563	2.08747	6.11127e-28	6.11127e-26
SCN1B	0.840617	1.70817	1.02293	2.66097e-23	9.06743e-22
GRIK5	0.408554	1.80434	2.14287	1.47877e-21	3.65513e-20
FRZB	4.68221	16.0608	1.77828	1.27638e-22	3.7773e-21
RASL12	2.93756	7.12065	1.27739	6.4173e-27	4.81298e-25
PROX1	4.10894	1.22478	-1.74625	0.00586092	0.00970897
ECM2	1.69291	4.01946	1.2475	7.66503e-26	4.56323e-24
WSCD2	0.343745	1.24309	1.85452	8.46051e-16	8.54993e-15
CARTPT	0.25404	4.48804	4.14296	1.46861e-10	7.49241e-10
MIR938	0.525616	1.35767	1.36906	1.72364e-08	6.67978e-08
MKX	0.521366	1.42345	1.44902	5.89013e-16	6.07681e-15
TSC22D3	13.6261	27.724	1.02476	1.81651e-17	2.33159e-16
PTGIR	0.911026	2.05122	1.17091	3.07563e-29	4.12781e-27
JUP	327.762	154.592	-1.08418	2.89231e-05	7.06231e-05
MRC2	9.29599	22.4857	1.27433	1.18253e-24	5.33708e-23
ST6GALNAC5	1.03388	2.73487	1.40341	1.537e-23	5.55937e-22
SCTR	0.633286	1.70456	1.42847	0.000319791	0.000662194
IGLV1-41	2.11003	6.59099	1.64323	0.00393708	0.00671543
EMILIN1	19.9309	59.9154	1.58792	1.25849e-31	4.99734e-29
C4B	1.67662	4.43081	1.40202	3.27873e-18	4.67082e-17
CASP5	1.7161	0.594082	-1.5304	1.26273e-07	4.3221e-07
ATP5MC1P4	1.36058	0.669053	-1.02403	3.33324e-13	2.42159e-12
FLRT2	0.301286	0.960193	1.67219	7.33421e-24	2.8553e-22
CDC42EP3	2.78998	8.13068	1.54312	1.47311e-31	5.63464e-29
BAG2	2.94011	6.95233	1.24163	7.88552e-11	4.15027e-10
GJC1	1.1735	3.238	1.46429	8.95776e-19	1.38718e-17
FBXO32	6.55997	21.2729	1.69726	1.3026e-22	3.84004e-21
SOX14	1.14944	0.377936	-1.60472	0.000676825	0.00133309
RERG	1.21028	5.28464	2.12646	4.65145e-28	4.84131e-26
MIR3153	1.18035	0.558654	-1.07919	8.9425e-10	4.11985e-09
RBPMS2	3.20176	19.624	2.61568	8.3072e-22	2.1506e-20
DES	73.3289	1015.86	3.79217	1.12383e-17	1.48102e-16
DMBT1	92.8619	43.5195	-1.09342	0.00463215	0.00780785
SUSD5	0.339434	0.831797	1.2931	5.52363e-26	3.49221e-24
NCS1	4.40099	13.5393	1.62126	6.90443e-17	8.15735e-16
ANK2	0.468771	2.04545	2.12546	9.50016e-23	2.87258e-21
HSPA2	2.12533	4.62649	1.12223	1.81851e-16	2.0118e-15
KLF9	8.59857	20.555	1.25732	6.74535e-24	2.64625e-22
BARX1	7.69633	40.9101	2.41021	8.22476e-22	2.13286e-20
TMEM130	0.402536	1.08672	1.4328	1.457e-19	2.52458e-18
FMO2	1.70316	3.67693	1.11029	9.17377e-20	1.63208e-18
PAPLN	2.04756	4.22351	1.04454	2.45391e-17	3.09011e-16
BEND5	0.440768	1.28968	1.54892	8.18803e-20	1.46523e-18
MTFR2	3.633	1.74721	-1.0561	5.25215e-25	2.55917e-23
RNLS	0.390352	0.791653	1.02009	2.78387e-22	7.77249e-21
STON1	1.02137	4.42297	2.11451	4.26186e-32	1.97595e-29
ZIC5	1.10055	0.477456	-1.20478	0.00374797	0.00642222
GALNT15	0.495174	1.73973	1.81286	4.04043e-22	1.11184e-20
CALHM5	0.668806	1.44378	1.11019	9.50016e-23	2.87258e-21
PHYHIP	0.363014	0.901476	1.31226	2.70613e-19	4.52996e-18
DPT	2.59057	10.3161	1.99356	2.9711e-19	4.95184e-18
RNU2-63P	0.680453	0.330023	-1.04393	6.11273e-07	1.91062e-06
PDE1A	0.775692	2.27939	1.55509	1.06151e-28	1.26883e-26
POPDC2	0.966629	6.02265	2.63936	1.35683e-23	5.01437e-22
CYBRD1	12.7475	35.2193	1.46614	1.20598e-27	1.07276e-25
GREM1	12.7263	48.7564	1.93778	4.24212e-30	8.21575e-28
LYVE1	0.985858	2.59766	1.39776	7.66131e-13	5.2944e-12
TUBB6	8.49291	20.0103	1.23641	3.41496e-29	4.46572e-27
HACD4	1.07144	2.37552	1.1487	6.67511e-24	2.62543e-22
SHISAL1	0.509835	3.13304	2.61946	3.96385e-21	8.94496e-20
PIP4P2	2.55255	5.16393	1.01653	1.27693e-19	2.22771e-18
LRCH2	0.418983	1.22815	1.55153	4.35811e-29	5.60328e-27
RECQL4	11.3175	5.18388	-1.12645	1.3026e-22	3.84004e-21
KCNMB2-AS1	1.10767	0.553707	-1.00033	0.0038117	0.00652207
RSPO3	2.46393	8.73384	1.82565	3.20983e-27	2.58476e-25
ITGB3	0.766103	1.7882	1.22289	5.14456e-19	8.3117e-18
CACNA2D1	1.65667	3.83215	1.20987	4.16623e-20	7.91842e-19
COPZ2	2.60759	6.91651	1.40733	4.24635e-28	4.57529e-26
HSD11B1	1.88084	4.00183	1.08928	2.89115e-14	2.40275e-13
ZNF853	1.63014	3.90235	1.25935	1.68938e-20	3.46481e-19
MORN5	0.20311	2.33186	3.52115	1.50079e-12	1.00009e-11
CFD	19.0048	43.9933	1.21092	2.30136e-12	1.49452e-11
CST6	1.15251	11.8059	3.35667	9.19896e-08	3.2126e-07
BMP3	0.376304	2.2063	2.55166	1.63141e-11	9.5124e-11
SYPL2	0.370348	0.860668	1.21658	1.21603e-20	2.53479e-19
MSC-AS1	0.47896	1.11784	1.22274	2.70607e-30	5.67162e-28
MAGEE1	0.508358	1.03701	1.02851	6.09244e-16	6.26861e-15
TCF21	1.03771	2.73845	1.39995	6.71869e-25	3.17272e-23
ALPI	3.95692	1.34371	-1.55816	0.0047048	0.00792508
TPM1	15.2482	46.7115	1.61514	4.28724e-21	9.58987e-20
TLX1	1.66091	0.625943	-1.40787	1.13953e-07	3.92412e-07
SPARCL1	36.5664	174.684	2.25616	1.08761e-29	1.80874e-27
TGFBR3	3.44662	6.99794	1.02175	6.6609e-12	4.08628e-11
TMEM35A	0.28085	1.87565	2.73952	2.55241e-23	8.75604e-22
FBXL7	1.87327	5.085	1.44069	1.56501e-31	5.84015e-29
LONRF2	0.347435	0.881001	1.3424	2.89375e-11	1.63193e-10
NRP2	3.1115	9.01664	1.53498	1.44069e-29	2.27243e-27
RNU5A-8P	0.702254	0.321253	-1.12828	2.80824e-05	6.86908e-05
TMEM100	0.522118	2.38784	2.19326	6.58223e-20	1.19891e-18
LOXL4	1.11027	2.5827	1.21797	1.59224e-24	7.04083e-23
GPX3	14.8118	33.9606	1.19712	4.02379e-16	4.25753e-15
SPON1	9.41118	31.8358	1.7582	7.33421e-24	2.8553e-22
NTM	0.832774	1.87698	1.17241	2.10406e-16	2.30602e-15
PODNL1	1.38777	3.04405	1.13323	8.64163e-14	6.74577e-13
CLIC4	28.5975	68.5499	1.26127	1.60062e-29	2.42471e-27
TNS2	6.59865	16.5834	1.3295	5.90236e-30	1.08803e-27
EFEMP2	4.79524	12.0175	1.32546	1.48515e-32	9.06806e-30
NCAPG	6.00625	2.83208	-1.0846	1.20897e-26	8.72508e-25
TTC28	1.63822	3.88241	1.24483	2.39497e-25	1.27233e-23
SRPX2	3.52987	7.71289	1.12766	7.19608e-21	1.55729e-19
CLEC11A	6.29642	14.303	1.18371	5.19828e-18	7.14589e-17
SMIM10	1.91909	3.95588	1.04358	2.51109e-19	4.22194e-18
F8	0.676597	1.44431	1.09402	2.68535e-18	3.85783e-17
TMEM252	0.316054	1.8742	2.56803	4.56992e-18	6.32758e-17
KIAA1755	0.885478	2.00363	1.17809	5.54124e-25	2.68294e-23
MRAS	2.14894	4.52655	1.07479	7.33796e-29	9.1277e-27
MS4A2	0.490266	1.14677	1.22594	1.17912e-14	1.03503e-13
COL12A1	18.8619	38.5777	1.0323	1.92489e-14	1.64622e-13
IL24	2.28567	4.97149	1.12106	0.00113707	0.00214622
HIC1	2.23448	5.5191	1.30449	2.42097e-25	1.28169e-23
FAP	1.66071	3.73383	1.16886	5.6996e-17	6.80748e-16
HLF	0.575908	2.10657	1.87099	2.09004e-09	9.13906e-09
BVES	0.770769	3.5112	2.18759	2.11146e-21	5.09548e-20
SYNE1	0.781407	2.17967	1.47996	3.97329e-25	1.99972e-23
SCIRT	1.74022	0.619687	-1.48966	8.16589e-13	5.62531e-12
PKD2	4.36502	9.89353	1.1805	2.39897e-28	2.73913e-26
VSTM4	1.06021	3.45585	1.70469	1.37944e-32	8.90281e-30
NLGN4Y	0.332231	0.910623	1.45467	1.62547e-07	5.49243e-07
GPR87	0.59125	1.81573	1.61871	0.000408654	0.000831657
PCDHGA12	0.43964	1.18747	1.43349	2.295e-26	1.57459e-24
CNR1	0.480741	1.39173	1.53354	1.41e-13	1.07335e-12
ACKR1	4.89966	18.1544	1.88956	8.03424e-20	1.44108e-18
RBPMS	7.75088	18.0986	1.22345	2.07016e-21	5.01958e-20
VGLL3	0.815609	2.48128	1.60514	6.78151e-23	2.13932e-21
MYLK	5.49625	42.8408	2.96247	7.38174e-30	1.29817e-27
VAT1L	0.721234	1.46569	1.02304	7.12017e-09	2.90039e-08
TMTC1	1.11461	3.43811	1.62508	6.52764e-21	1.43084e-19
PTX3	0.37756	1.02904	1.44651	7.74634e-14	6.10294e-13
DLX4	0.849776	0.276835	-1.61805	9.25886e-07	2.81072e-06
SFRP2	40.3525	165.472	2.03586	3.19374e-21	7.33697e-20
LEPR	0.906281	2.21176	1.28716	2.47439e-18	3.5749e-17
IGKV1D-33	3.67237	7.59714	1.04875	0.000249559	0.00052564
IL17C	1.37117	0.524711	-1.38581	0.000464353	0.000935062
CPXM1	5.41547	13.2254	1.28816	5.06136e-13	3.58846e-12
GPR68	2.39424	4.91787	1.03846	8.24472e-19	1.28982e-17
HOTAIR	1.57705	0.608499	-1.3739	1.21329e-06	3.60592e-06
ZNF667-AS1	0.890391	2.12722	1.25646	7.75607e-28	7.46339e-26
PER1	6.52324	13.4836	1.04755	3.14412e-16	3.3687e-15
NALT1	0.389834	1.24839	1.67914	3.6036e-07	1.16343e-06
GNAL	0.749685	1.64858	1.13687	1.73774e-17	2.23423e-16
ZNF385B	0.352976	0.815472	1.20807	1.24498e-16	1.41098e-15
NR4A3	2.00357	4.37755	1.12755	1.69624e-11	9.86411e-11
SYNC	0.649353	3.73266	2.52313	1.8851e-29	2.82765e-27
CD109	1.94347	4.40428	1.18027	6.2767e-20	1.14735e-18
GAD1	0.918095	0.301837	-1.60487	4.70592e-08	1.70901e-07
ACTC1	0.988631	2.62214	1.40724	1.04647e-11	6.25675e-11
FNBP1	7.50926	17.1994	1.19561	2.94063e-18	4.20875e-17
FAM72D	0.655835	0.305116	-1.10398	6.62744e-18	8.97344e-17
GPER1	0.933343	1.94708	1.06084	2.89958e-15	2.74867e-14
RUNX1T1	0.460546	1.4738	1.67812	1.17904e-27	1.06113e-25
FEZ1	0.985494	2.2399	1.18452	4.77262e-24	1.9369e-22
PTGDS	14.8724	35.0733	1.23774	2.80584e-12	1.79621e-11
RAB23	2.25159	7.39978	1.71654	4.20402e-21	9.4175e-20
PDGFRA	5.09035	10.8028	1.08557	4.41929e-18	6.15242e-17
PLN	3.79542	28.1859	2.89264	2.37089e-27	1.96079e-25
CPE	9.2791	19.6268	1.08077	2.92004e-23	9.92815e-22
ISL1	1.18513	2.69026	1.1827	1.98749e-14	1.69691e-13
SSTR1	5.60963	2.66627	-1.07308	1.16874e-05	3.02004e-05
PLPP7	0.601769	1.60443	1.41478	8.0244e-28	7.67333e-26
PRRX1	3.00408	7.12126	1.24521	2.11146e-21	5.09548e-20
CALB2	1.69605	3.51121	1.04979	9.76004e-06	2.54703e-05
MAP1B	3.44311	13.0915	1.92684	4.39399e-28	4.63641e-26
ADGRA2	6.83321	17.3918	1.34777	6.84616e-28	6.80171e-26
DSTNP3	0.640158	1.30538	1.02797	7.36391e-11	3.89584e-10
PDE5A	3.11064	6.42156	1.04571	3.09719e-15	2.92693e-14
APBB1	1.93778	4.83311	1.31855	2.87959e-24	1.22383e-22
FOXP4-AS1	4.08016	1.89688	-1.10499	8.20478e-12	4.98741e-11
CCNA2	19.5099	9.6526	-1.01522	6.53681e-24	2.58432e-22
MIR4728	4.47668	1.28266	-1.80329	2.33195e-05	5.77982e-05
ITGB1BP2	0.371792	0.884453	1.25029	1.1646e-11	6.90903e-11
GASK1A	0.482942	1.34355	1.47613	1.03787e-18	1.58953e-17
POLQ	2.12661	1.02566	-1.05201	1.13111e-21	2.85577e-20
HMCN1	0.739442	2.37914	1.68593	1.68496e-26	1.19351e-24
AMBP	1.94276	0.922907	-1.07385	0.00253414	0.00447718
MGP	40.9924	189.606	2.20958	1.12692e-27	1.03245e-25
C11orf96	17.888	48.0622	1.42591	5.91466e-22	1.57381e-20
RGS4	1.20514	3.04482	1.33716	6.70852e-20	1.21901e-18
SELENOM	14.8027	36.5203	1.30283	1.65284e-23	5.93625e-22
STUM	0.28418	1.29659	2.18985	7.78908e-18	1.04355e-16
ZBTB16	0.332169	1.80518	2.44215	4.16325e-24	1.71692e-22
DIO2	4.52627	10.1303	1.16228	2.93683e-16	3.15765e-15
EDNRA	3.77547	9.64329	1.35287	1.74988e-27	1.4874e-25
CHL1	0.475127	1.02886	1.11467	5.33651e-13	3.76087e-12
COL4A5	1.66953	3.62046	1.11673	6.37597e-11	3.4157e-10
RASSF8-AS1	0.513255	1.22339	1.25314	3.23889e-25	1.65736e-23
SULF1	19.5144	41.6213	1.09278	1.82429e-15	1.77555e-14
DZIP1	0.786379	1.82669	1.21594	2.2206e-25	1.19211e-23
AMIGO2	4.06665	8.61799	1.08351	1.60294e-11	9.35355e-11
GGTA1	0.781146	1.67164	1.0976	4.05197e-17	4.94379e-16
NCAM1	0.603777	1.45685	1.27076	1.62675e-14	1.40459e-13
PGM5P4	0.374107	1.32834	1.8281	5.40103e-16	5.59863e-15
ARHGEF26	1.19765	4.11357	1.78018	4.01436e-11	2.21412e-10
NMUR1	0.403903	1.06493	1.39868	2.75957e-15	2.62571e-14
CCL19	11.4276	32.1329	1.49153	3.17466e-15	2.99829e-14
FGFR1	3.52533	8.12088	1.20388	7.17941e-26	4.3417e-24
ARRDC5	0.390858	0.801697	1.03641	4.75679e-11	2.59276e-10
PLIN1	0.257072	2.01223	2.96855	0.000445921	0.00090103
TNFSF12	6.18611	13.7368	1.15094	3.70435e-29	4.8031e-27
MIR1245A	0.381736	0.852411	1.15898	1.06667e-08	4.25668e-08
SAPCD2	17.5055	8.72243	-1.005	3.31098e-17	4.08203e-16
FIBIN	2.61717	7.12744	1.44538	4.10973e-26	2.65312e-24
EHD2	25.3917	67.435	1.40914	3.20883e-36	1.22738e-32
COL10A1	8.42886	20.3319	1.27034	2.06659e-11	1.18645e-10
COL3A1	229.096	577.042	1.33272	7.8089e-20	1.4056e-18
PLAAT5	0.974653	1.99173	1.03106	4.59868e-09	1.91561e-08
SORBS2	1.75027	3.5369	1.01491	1.18975e-11	7.04184e-11
CNN1	18.5942	264.288	3.82919	7.02442e-26	4.31621e-24
NBEA	0.665294	1.58235	1.25001	5.41778e-13	3.81288e-12
MMRN1	0.934266	2.67755	1.51901	3.33538e-15	3.14039e-14
CDO1	0.422992	1.48985	1.81647	2.03669e-25	1.10501e-23
FHL1	6.55168	48.6695	2.89308	1.78065e-26	1.25548e-24
CSPG4	4.54264	14.0055	1.6244	2.46454e-19	4.1528e-18
FAM110D	0.936557	2.11542	1.1755	3.81064e-17	4.66422e-16
TUBA1A	21.3427	61.708	1.53171	1.12655e-29	1.85335e-27
ANTXR2	5.68	13.0903	1.20454	1.17663e-22	3.50924e-21
VASN	7.01099	14.7173	1.06982	3.48904e-21	7.92022e-20
CDCA2	4.94701	2.34254	-1.07848	1.03124e-20	2.17327e-19
FABP4	1.32724	10.7468	3.01741	1.1054e-14	9.7255e-14
RAD54L	3.64121	1.79587	-1.01973	3.3047e-23	1.11616e-21
CENPF	10.2609	4.87236	-1.07446	4.98851e-22	1.34848e-20
FOXP2	0.296397	1.48751	2.32729	4.28359e-25	2.12789e-23
SPARC	156.9	323.861	1.04554	3.28199e-17	4.04955e-16
GNB4	3.79087	7.72718	1.02741	8.23097e-25	3.80465e-23
LINC01082	0.920316	2.48128	1.43088	2.86707e-10	1.40958e-09
FXYD6	1.86346	6.54027	1.81136	5.42902e-27	4.11208e-25
AZU1	0.0535979	1.46495	4.77253	0.000247378	0.000521549
MAGI2-AS3	0.599191	1.70995	1.51286	3.50491e-32	1.72984e-29
NACC2	5.56512	11.386	1.03278	8.31079e-14	6.51409e-13
COL8A2	2.01374	5.80313	1.52695	2.38052e-29	3.37241e-27
SNORC	3.6528	1.16805	-1.6449	4.48371e-13	3.20115e-12
CCDC136	0.540963	2.36598	2.12884	2.36283e-13	1.74813e-12
KCNJ8	2.80074	6.24206	1.15621	5.42376e-25	2.6344e-23
ANXA8	0.470539	1.14327	1.28078	0.00571588	0.00948822
MAP1A	1.86526	6.42218	1.78369	1.58202e-29	2.42471e-27
PHLDA3	9.52946	19.567	1.03796	3.14186e-22	8.74007e-21
PAMR1	1.06342	2.36707	1.15439	4.0623e-15	3.77143e-14
SPEG	0.687687	3.36628	2.29133	3.88938e-16	4.1296e-15
THBS2	19.5597	47.0156	1.26526	1.02046e-16	1.1748e-15
CYRIA	1.6526	3.34506	1.0173	6.98874e-21	1.51456e-19
OLFML3	8.71266	22.3377	1.3583	3.29974e-26	2.16678e-24
MEOX1	0.96974	2.41731	1.31774	1.04463e-14	9.23328e-14
NEXN	4.27322	20.0811	2.23244	3.44795e-26	2.24484e-24
BOC	1.04244	5.0576	2.27849	5.7649e-30	1.07565e-27
CHRM2	0.197156	2.18126	3.46775	5.71366e-17	6.81896e-16
ZCCHC24	4.36098	16.7045	1.93751	2.2423e-34	3.86046e-31
FGF7	1.80548	6.49278	1.84645	1.21068e-25	6.8101e-24
MIR5190	0.657895	1.3159	1.00012	2.21141e-08	8.39569e-08
C16orf89	1.35463	4.33299	1.67746	6.94239e-14	5.5064e-13
HACD1	0.814306	2.0531	1.33416	2.77845e-14	2.3179e-13
PRDM8	0.821597	2.0513	1.32003	4.66771e-25	2.29633e-23
SYNGR4	1.55044	0.285297	-2.44214	1.46259e-06	4.28373e-06
INHBA	6.78683	13.895	1.03375	3.2828e-13	2.38608e-12
LGI2	1.1808	3.46248	1.55204	7.62919e-21	1.64636e-19
ASB2	1.20514	6.28367	2.38241	1.86549e-18	2.73653e-17
SERPINF1	18.823	51.7458	1.45895	6.43691e-26	4.00344e-24
FLNA	84.2483	430.776	2.35422	5.41231e-31	1.53349e-28
SBSPON	1.68837	3.55556	1.07445	3.88739e-07	1.24847e-06
FAM229B	1.09914	2.25562	1.03714	2.10871e-20	4.23402e-19
DIPK2B	1.73433	3.51813	1.02043	7.03481e-20	1.27376e-18
SSPN	2.61798	7.30754	1.48093	1.10135e-31	4.81445e-29
CCDC80	5.92925	25.6001	2.11023	5.28403e-31	1.52539e-28
SCRG1	0.431495	3.33352	2.94963	1.19533e-19	2.09972e-18
DMPK	4.28828	12.9649	1.59614	3.68174e-19	6.05055e-18
DENND5A	3.64832	7.37082	1.01459	9.42799e-26	5.42286e-24
RASSF8	1.43962	4.42992	1.6216	5.15315e-28	5.25621e-26
GLI2	1.3939	3.19695	1.19757	2.05336e-24	8.89981e-23
TRPC1	0.520771	1.41034	1.43732	1.27605e-27	1.11563e-25
SORBS1	5.95289	33.6115	2.49729	1.01897e-18	1.56215e-17
GEM	11.7885	29.2306	1.31011	5.82537e-24	2.32711e-22
NNMT	13.3092	30.5824	1.20028	2.2183e-21	5.31142e-20
CCN1	31.7195	73.4594	1.21158	4.19601e-14	3.41302e-13
CHRDL2	7.03027	29.2425	2.05641	1.87849e-20	3.80171e-19
LAYN	1.39825	4.73441	1.75956	4.74312e-31	1.39557e-28
THBS1	32.5406	88.5996	1.44506	1.92949e-25	1.05058e-23
SOD3	26.4468	84.7754	1.68055	1.23354e-27	1.09093e-25
CBX2	3.25676	1.44271	-1.17466	1.51057e-07	5.12454e-07
FAM180A	0.498081	1.74218	1.80644	2.2163e-27	1.8429e-25
RN7SL648P	0.384984	0.775558	1.01044	8.31939e-07	2.54573e-06
ATOH8	0.521846	1.21662	1.22119	4.54083e-17	5.49208e-16
MIR17HG	0.654796	0.316069	-1.0508	1.07048e-08	4.26631e-08
CRLF1	1.08014	2.36144	1.12845	2.40515e-12	1.55466e-11
NUF2	6.04758	2.83571	-1.09265	6.36877e-25	3.02616e-23
ABCC2	1.55183	0.756828	-1.03593	0.000449384	0.000907548
FAM13C	0.381312	1.12613	1.56233	4.77262e-24	1.9369e-22
OLFML1	2.31215	5.26504	1.18721	9.47164e-27	6.90077e-25
HMCN2	0.596742	1.32013	1.1455	1.50123e-14	1.30283e-13
ERBB2	94.4188	30.4904	-1.63072	3.24257e-06	9.03339e-06
BHLHE22	0.33219	0.962743	1.53514	9.35808e-21	1.98034e-19
CLMP	2.50548	10.4445	2.05959	3.14802e-29	4.18823e-27
ARHGEF25	1.60158	6.04308	1.91578	2.55293e-29	3.58346e-27
ZFHX4	0.415061	1.32629	1.676	1.39863e-22	4.09161e-21
CPNE7	3.64859	1.71095	-1.09254	7.22006e-05	0.000165916
TLR7	0.746667	1.65984	1.15251	1.55617e-12	1.0343e-11
SNORD14E	3.58172	1.70483	-1.07102	7.90799e-13	5.45994e-12
IL6	2.94987	6.16815	1.06419	0.00205285	0.00369166
MYOM1	0.737048	2.07219	1.49132	1.76258e-14	1.51588e-13
PALM	2.8398	6.78352	1.25624	3.88122e-22	1.07189e-20
HTRA3	14.2482	32.8733	1.20614	3.31158e-20	6.41357e-19
RNA5SP92	0.375246	1.01712	1.43858	5.3246e-12	3.31606e-11
LAMA2	1.59624	4.99306	1.64524	1.13973e-27	1.03797e-25
BEX4	6.5556	13.3637	1.02752	1.33966e-20	2.78489e-19
F2RL3	2.77084	5.7107	1.04335	9.63844e-14	7.49711e-13
REEP2	0.80018	2.58469	1.69159	6.87194e-22	1.80654e-20
GXYLT2	1.68654	4.68081	1.47269	4.14468e-23	1.36962e-21
KCNH2	2.99075	6.25457	1.0644	3.88471e-08	1.42499e-07
MMP7	42.08	84.8879	1.01243	1.0432e-05	2.71444e-05
PAGE2B	2.65712	0.225845	-3.55646	0.00508195	0.00850749
PYGO1	0.673796	1.4495	1.10517	3.75094e-19	6.15767e-18
ECRG4	1.5928	13.556	3.08929	8.1671e-21	1.75256e-19
GLDC	2.14821	0.762717	-1.49392	0.00122221	0.00229109
SPDYC	1.80124	0.822909	-1.13019	0.00173627	0.00316361
PODN	6.36894	25.3557	1.99319	2.39777e-32	1.26503e-29
IL1R1	8.64334	19.9165	1.2043	2.54025e-28	2.85778e-26
NIPSNAP3B	0.403714	0.824656	1.03046	3.28094e-15	3.09103e-14
GFRA1	0.92007	3.20851	1.80209	1.78754e-16	1.98183e-15
SYNPO2	5.40767	68.4079	3.66108	1.50995e-24	6.69632e-23
NPTX2	0.935097	3.71773	1.99123	2.67007e-14	2.23602e-13
SCN4B	0.417794	1.45742	1.80255	8.75557e-23	2.6792e-21
HOXB13	3.97831	1.97026	-1.01377	1.10909e-07	3.82467e-07
SNED1	1.11081	2.48611	1.16227	1.89606e-22	5.41225e-21
FERMT2	3.92917	14.1742	1.85097	3.64135e-31	1.13699e-28
PRKCB	1.7709	4.49869	1.34502	5.58933e-15	5.09939e-14
DCHS1	3.29029	7.69104	1.22497	6.87194e-22	1.80654e-20
TSPAN11	1.35559	3.38135	1.31868	2.15342e-15	2.07739e-14
CPA3	6.77685	15.2247	1.16773	1.42105e-13	1.08115e-12
MRGPRF	3.49395	21.9462	2.65104	1.60488e-30	3.77765e-28
CARMN	0.340479	2.60254	2.93428	3.11402e-31	1.08283e-28
FCN1	0.616818	1.41968	1.20265	1.63732e-11	9.54326e-11
CSRP1	19.8457	76.6861	1.95014	2.97218e-24	1.2562e-22
SLC8A1	0.602046	1.5353	1.35057	1.02402e-21	2.62e-20
CTF1	3.00199	7.03384	1.22839	2.0769e-22	5.89546e-21
OLFML2B	9.6034	23.9433	1.31801	1.68317e-16	1.87427e-15
NRXN2	0.357054	1.32284	1.88943	3.2014e-19	5.31252e-18
EPHA3	1.22083	4.6987	1.9444	6.65623e-21	1.45486e-19
NFATC4	1.19882	2.96285	1.30537	5.42902e-27	4.11208e-25
COL8A1	4.78545	16.5948	1.79401	1.89554e-30	4.39421e-28
PDZRN4	0.19716	1.95109	3.30684	1.37085e-23	5.04244e-22
SLC9A9	1.19224	2.57834	1.11277	2.53151e-20	4.99769e-19
NR2F1	4.78635	12.2973	1.36134	5.69787e-23	1.83532e-21
FRMD6	1.89065	4.54999	1.26698	6.8779e-31	1.84617e-28
SRPX	2.88531	10.962	1.92571	4.39399e-28	4.63641e-26
C1QTNF7	0.374232	1.70733	2.18974	3.44375e-23	1.15547e-21
PTHLH	0.749195	1.55972	1.05788	4.93186e-16	5.14365e-15
ZFPM2	0.450313	1.44575	1.68282	3.26764e-31	1.08685e-28
NIBAN1	4.99997	21.1832	2.08293	2.40639e-24	1.03131e-22
KCNE4	1.43014	4.4947	1.65207	1.53392e-28	1.8193e-26
LINC01781	0.611817	1.34736	1.13897	2.30434e-08	8.72901e-08
MYB	7.03812	3.04364	-1.20939	1.83344e-13	1.37306e-12
A2M	79.6015	208.596	1.38984	2.11716e-31	7.53315e-29
GPBAR1	1.42139	3.66401	1.36612	5.63714e-18	7.72141e-17
PHYHD1	1.49263	3.38075	1.17948	7.90302e-22	2.05291e-20
SVIL2P	0.296382	0.985303	1.73311	5.94982e-18	8.10617e-17
NAP1L3	0.363758	1.29259	1.82922	3.01051e-30	6.14144e-28
C8orf88	0.607698	4.19491	2.78721	1.64334e-28	1.93409e-26
ZEB2	1.49759	3.43358	1.19707	3.13594e-25	1.62094e-23
ATP1A2	0.374611	4.06045	3.43817	1.53691e-23	5.55937e-22
LINGO3	0.609766	1.47302	1.27244	7.80715e-14	6.14768e-13
GRB7	46.2703	18.2842	-1.33949	1.29216e-06	3.82105e-06
AOX1	0.963767	2.12803	1.14276	7.8089e-20	1.4056e-18
DTNA	0.446152	1.3627	1.61086	7.65068e-18	1.0277e-16
PRTN3	0.0926333	2.75101	4.89229	0.00311118	0.00540737
ACTA1	0.442876	0.959242	1.11499	5.58009e-06	1.50733e-05
UNC93A	2.01992	0.863837	-1.22547	0.000446728	0.00090254
KCND1	0.597088	1.20034	1.00743	8.8193e-22	2.27164e-20
TMOD1	0.916914	4.06829	2.14956	3.12657e-20	6.08606e-19
GLI1	0.845372	2.3821	1.49458	4.36329e-23	1.43566e-21
PLXNA4	0.37376	1.24495	1.73591	3.86774e-24	1.6037e-22
NPIPB15	2.67504	1.25138	-1.09604	1.1174e-06	3.34237e-06
PDZRN3	3.08555	8.62055	1.48225	4.00343e-19	6.55107e-18
SAMD4A	1.37877	3.61766	1.39167	5.48993e-27	4.13773e-25
PALLD	14.9421	47.1706	1.65851	4.39399e-28	4.63641e-26
PPP1R1B	66.5841	19.0146	-1.80807	7.94591e-06	2.10115e-05
CCL11	9.48313	20.204	1.09121	8.15825e-10	3.77217e-09
TMEM255A	0.555572	1.32821	1.25744	2.25914e-18	3.28563e-17
CACNA1H	3.56125	13.8361	1.95799	3.4087e-24	1.42885e-22
CYP1B1	3.04462	12.3053	2.01495	6.65129e-26	4.12003e-24
ILK	2.42961	5.1601	1.08667	1.06266e-25	6.02173e-24
CAVIN1	30.788	97.8857	1.66873	6.02167e-37	3.07105e-33
MMRN2	4.37306	9.17638	1.06928	2.05477e-23	7.11265e-22
THY1	16.2247	34.8725	1.1039	1.00069e-17	1.32789e-16
GPR15	0.520935	1.10932	1.09051	8.53527e-06	2.24767e-05
REEP1	1.08	2.89927	1.42467	6.58488e-10	3.08194e-09
HSD17B6	0.700561	1.41868	1.01796	9.03048e-15	8.04227e-14
CD207	0.424825	0.892773	1.07142	1.33304e-11	7.84143e-11
KCNMB1	1.47575	9.70293	2.71697	1.19761e-25	6.76139e-24
ITGA8	1.58432	5.19758	1.71398	1.02598e-12	6.97354e-12
MAP3K4-AS1	0.99867	2.07223	1.05311	3.43642e-13	2.49536e-12
RGS5	16.3136	34.9265	1.09825	2.95308e-17	3.66738e-16
ENTPD8	5.51946	2.57388	-1.10058	0.000142752	0.000313628
C14orf132	1.25845	4.6464	1.88447	4.68734e-26	3.01329e-24
GINS2	6.37035	2.9469	-1.11217	8.00972e-21	1.72361e-19
CTSK	29.5815	62.9955	1.09055	1.94993e-17	2.48616e-16
DSG1	0.728376	0.234365	-1.63592	0.000653401	0.00128861
MN1	2.07817	6.05145	1.54197	6.30099e-25	3.00327e-23
SYNDIG1	1.23919	2.86885	1.21108	1.2413e-19	2.17299e-18
TSHZ3	1.39649	4.67782	1.74403	5.1949e-35	1.13546e-31
WNT2B	0.736119	1.80979	1.29781	2.02639e-13	1.51017e-12
FAXDC2	1.40034	4.61705	1.7212	6.64412e-23	2.10466e-21
COL14A1	4.78688	21.0967	2.13986	5.03722e-28	5.20739e-26
ADH1A	0.327824	1.26114	1.94374	0.0028443	0.00498314
HAND2-AS1	0.186228	2.4806	3.73554	5.68188e-22	1.52263e-20
ADAMTSL4	2.63038	5.32443	1.01736	3.31158e-20	6.41357e-19
IGFBP5	62.5082	158.08	1.33854	1.33915e-21	3.34788e-20
FSTL1	22.7529	56.3983	1.3096	7.29543e-30	1.29791e-27
PARVA	9.14763	19.0003	1.05455	8.98708e-28	8.43572e-26
FBLN1	18.2627	51.1107	1.48473	1.75853e-19	3.02649e-18
MYL9	68.8769	456.305	2.72791	2.03557e-30	4.6484e-28
PKIG	10.0337	21.4637	1.09704	8.36351e-26	4.90275e-24
ANXA6	14.1399	29.742	1.07273	5.35667e-24	2.14547e-22
CAP2	2.08157	7.62329	1.87274	4.78594e-23	1.5613e-21
PENK	0.268712	1.13889	2.08349	4.46632e-15	4.12151e-14
FILIP1	0.766645	3.87272	2.33672	4.52844e-24	1.85255e-22
INMT	1.38113	5.41082	1.97	2.0671e-28	2.41425e-26
POU6F1	0.840431	1.89902	1.17606	3.5382e-28	3.83933e-26
H3P16	7.86985	3.29749	-1.25497	2.12143e-05	5.29321e-05
NOX4	0.461248	0.948985	1.04084	1.12236e-16	1.28054e-15
LAMP5	1.20772	3.48191	1.5276	1.29493e-13	9.91614e-13
PRSS23	5.77712	13.9047	1.26715	9.90181e-30	1.68331e-27
C1S	27.2012	65.065	1.25821	5.69737e-30	1.07565e-27
NKX3-2	0.493387	2.43682	2.30421	3.37636e-15	3.17506e-14
CALD1	31.6576	135.377	2.09636	1.9931e-31	7.26058e-29
IRAG1	4.06595	17.6999	2.12208	6.71517e-31	1.83468e-28
ORC6	2.88443	1.38808	-1.05519	2.18795e-24	9.42975e-23
SETBP1	1.0679	3.18946	1.57853	2.66097e-23	9.06743e-22
CFL2	2.81101	11.1611	1.98931	1.3013e-24	5.83869e-23
COLEC12	1.06143	3.03133	1.51395	3.84722e-25	1.95557e-23
THBS1-AS1	0.439564	1.20882	1.45945	7.01507e-17	8.28168e-16
GAPT	0.770182	1.88199	1.28899	7.93523e-17	9.26787e-16
SOX17	1.30981	2.83651	1.11475	1.84308e-19	3.14722e-18
LRRC17	0.772134	1.9958	1.37005	1.69366e-19	2.91813e-18
SPOCK1	4.12704	10.4815	1.34467	1.85804e-22	5.31363e-21
SCUBE2	0.513888	1.37517	1.42008	7.95842e-20	1.42915e-18
ITIH5	1.25654	3.98917	1.66663	3.00894e-20	5.86455e-19
ITPR1	1.66076	3.57969	1.10799	6.51997e-20	1.18898e-18
PDE2A	0.828298	2.2393	1.43482	1.39863e-22	4.09161e-21
DACT1	2.86012	6.83167	1.25616	5.83402e-26	3.65822e-24
F13A1	3.44871	8.98776	1.38191	7.24988e-18	9.75577e-17
TUBA5P	2.09881	0.993971	-1.0783	2.07597e-12	1.35853e-11
ATP8B2	2.95736	7.28212	1.30005	8.83173e-26	5.09907e-24
ESPL1	4.73468	2.28297	-1.05236	1.15292e-22	3.44525e-21
SMYD1	0.205014	4.23938	4.37005	8.18621e-11	4.30261e-10
LDB3	0.358482	3.84326	3.42236	3.73947e-23	1.24921e-21
EBF3	0.525097	1.08917	1.05257	5.04349e-17	6.05694e-16
PBX3	4.41094	10.0537	1.18857	2.16266e-22	6.1162e-21
MYOC	0.603461	3.47836	2.52707	1.27465e-16	1.44246e-15
PLAC9	2.42794	5.70528	1.23257	8.18803e-20	1.46523e-18
MEG3	0.816154	1.87485	1.19986	1.2619e-17	1.65018e-16
SNAI2	3.94976	8.57211	1.11789	8.09405e-19	1.26754e-17
FCER1A	0.706429	2.99635	2.08459	4.41818e-18	6.15242e-17
NFASC	0.795968	2.92376	1.87704	9.17798e-21	1.94761e-19
ITPKB	5.86063	12.7025	1.11599	3.65517e-18	5.16381e-17
THSD7A	0.395163	0.995127	1.33243	2.05882e-25	1.11307e-23
FOXF1	5.51682	18.074	1.71201	1.6945e-25	9.32582e-24
LINC02487	0.666095	0.309401	-1.10625	9.92893e-05	0.000223302
GPM6B	0.769785	1.8251	1.24545	4.06247e-13	2.9236e-12
PDE3A	1.80479	5.22661	1.53405	2.50644e-26	1.70438e-24
C20orf194	1.94051	3.90795	1.00998	3.5142e-19	5.78143e-18
AGTR1	0.358382	1.44288	2.00938	9.18476e-19	1.4209e-17
MARVELD1	12.9551	28.7625	1.15067	9.33741e-30	1.60519e-27
AHNAK2	3.15092	10.9536	1.79756	2.31864e-25	1.23607e-23
ASCL2	28.2485	11.2381	-1.32977	0.000122848	0.000272759
NLGN3	0.545099	1.12214	1.04167	4.15609e-13	2.98816e-12
GGT5	4.83459	13.5452	1.48632	8.63427e-33	6.95286e-30
CYSLTR1	0.518489	1.1635	1.16608	1.08443e-17	1.43156e-16
ORC1	4.4626	2.2173	-1.00908	1.76625e-22	5.07964e-21
SAMD11	1.17004	2.82446	1.27142	1.18035e-18	1.78806e-17
PTN	3.15961	8.61694	1.44743	1.18035e-18	1.78806e-17
TICRR	2.88325	1.40054	-1.04171	4.6367e-21	1.03413e-19
HTR2B	0.604595	1.46865	1.28045	5.99044e-16	6.17197e-15
PCOLCE	12.761	27.5198	1.10873	3.89662e-20	7.46162e-19
SLC24A3	2.66156	6.5038	1.28901	6.24827e-23	1.9875e-21
PYGM	0.282573	1.71501	2.60152	1.2255e-22	3.64081e-21
AMOTL1	4.04048	9.82724	1.28226	6.2181e-22	1.64313e-20
ABI3BP	2.05904	8.18224	1.99052	2.19651e-21	5.27576e-20
C1QTNF2	0.437965	1.38154	1.65739	1.75044e-25	9.5649e-24
PRKN	0.357667	0.857286	1.26116	9.94292e-17	1.14726e-15
MAD2L1	7.3272	3.3553	-1.12682	2.65265e-27	2.17035e-25
PCDHGB7	0.730875	1.83025	1.32434	3.41496e-29	4.46572e-27
SLC8A2	0.298962	0.976377	1.70748	1.87088e-08	7.19596e-08
FHL5	0.759494	1.872	1.30147	1.77225e-16	1.96631e-15
GUCY1A1	4.01193	13.7495	1.77701	4.85562e-27	3.77111e-25
PCBP3	0.385024	0.941331	1.28975	1.01897e-18	1.56215e-17
HHIP-AS1	0.461673	1.11194	1.26813	6.63259e-15	6.01199e-14
TTLL7	0.776719	1.85485	1.25584	9.67387e-12	5.82488e-11
METTL24	0.422841	2.51458	2.57213	8.66666e-23	2.66801e-21
SERPINE1	24.0348	63.1345	1.39331	2.49817e-11	1.41931e-10
COL4A4	0.836784	1.89647	1.18039	1.44321e-13	1.09583e-12
ITGBL1	1.14266	3.64843	1.67488	1.0867e-18	1.65769e-17
BUB1B	7.59474	3.64667	-1.05842	8.54777e-26	4.97266e-24
SH3PXD2B	6.91956	14.0511	1.02193	1.74083e-23	6.19411e-22
JAM2	1.50775	5.08691	1.7544	4.39113e-27	3.46311e-25
CCN4	2.1841	5.02086	1.20089	2.24644e-17	2.83585e-16
CHST3	2.63565	5.38918	1.03191	4.01875e-23	1.33667e-21
RAP2C-AS1	0.429126	0.941029	1.13284	3.44795e-26	2.24484e-24
FAM110B	0.83958	1.68434	1.00444	1.98477e-17	2.52637e-16
SNORD116-4	0.623611	1.59511	1.35494	6.06044e-14	4.84455e-13
F12	4.54058	2.26019	-1.00643	2.00941e-08	7.68023e-08
ZNF423	0.935285	2.39234	1.35494	6.10189e-25	2.92661e-23
EME1	1.78394	0.844565	-1.07878	1.37232e-24	6.12142e-23
TGFB2	1.33282	2.78917	1.06536	1.82056e-21	4.46386e-20
CCL20	66.8383	21.7558	-1.61928	4.41506e-08	1.61103e-07
LIMS2	1.97452	9.09532	2.20362	3.01051e-30	6.14144e-28
SLC22A17	1.77499	4.41902	1.31591	1.98055e-27	1.65587e-25
CDC25A	3.57674	1.58495	-1.17421	8.14357e-25	3.77565e-23
PPP1R14A	5.22567	20.0481	1.93978	1.20666e-19	2.11719e-18
MAP3K20	6.59571	14.382	1.12466	7.21962e-14	5.70854e-13
MMP11	15.0062	32.3134	1.10658	0.00179899	0.00326623
NXPH3	0.384241	1.63792	2.09179	2.55519e-25	1.34808e-23
REM1	0.958678	2.28189	1.25111	4.55787e-22	1.24084e-20
COL1A1	317.898	710.797	1.16087	4.67413e-12	2.92851e-11
SLC2A4	0.716946	4.40771	2.62009	2.07368e-13	1.54241e-12
RNF180	0.429681	1.29053	1.58662	8.20837e-28	7.80051e-26
HGF	0.693116	1.73351	1.32253	7.59779e-17	8.91458e-16
SSBP2	0.902694	2.16294	1.26068	1.05505e-21	2.69038e-20
SLIT2	0.764082	3.04466	1.99448	7.25818e-26	4.37205e-24
BCHE	0.430772	2.3179	2.42782	1.56925e-23	5.66263e-22
AEBP1	43.1959	118.092	1.45095	6.9243e-28	6.83496e-26
ADCY5	1.3028	6.18831	2.24793	2.98128e-21	6.91114e-20
ANGPTL2	14.0855	40.2798	1.51585	2.76977e-29	3.78371e-27
GAS7	2.76875	6.81299	1.29905	1.60922e-24	7.09542e-23
CNTNAP1	2.02	6.08966	1.592	7.08792e-29	8.88895e-27
TSPAN9	4.4961	9.98992	1.1518	1.26157e-23	4.68496e-22
GYPC	4.5373	12.3856	1.44876	2.38052e-29	3.37241e-27
FBN1	6.65792	18.0146	1.43602	3.03623e-25	1.57472e-23
PPP1R3C	1.83135	5.38514	1.55607	2.45391e-17	3.09011e-16
CYS1	1.48687	5.01204	1.75312	1.73159e-25	9.49582e-24
KCNK3	0.879015	2.38783	1.44174	8.07431e-17	9.42311e-16
INAFM2	8.7949	19.6377	1.15889	5.10169e-16	5.31354e-15
HES6	10.541	4.84546	-1.12131	2.1709e-11	1.24353e-10
DIXDC1	1.88074	6.87382	1.86981	2.61092e-25	1.36805e-23
TMEM52	4.76716	2.09585	-1.18559	3.29579e-12	2.09408e-11
RNU7-195P	0.633366	1.37504	1.11836	1.26887e-06	3.75942e-06
GSTM5	0.294159	1.06358	1.85426	1.8305e-27	1.54733e-25
GSDMB	15.6816	7.12798	-1.13751	1.47376e-09	6.58544e-09
RNA5SP38	0.744419	0.276699	-1.4278	0.000293287	0.000610349
SGCA	0.878895	4.87838	2.47264	8.75557e-23	2.6792e-21
EFS	1.51474	3.08602	1.02668	4.65145e-28	4.84131e-26
CH25H	1.91172	4.52568	1.24326	8.39817e-19	1.31114e-17
SLC45A1	0.462858	1.10033	1.24929	8.00673e-26	4.74818e-24
CRISPLD1	1.35552	3.65886	1.43255	1.79188e-19	3.06321e-18
AURKA	18.5302	8.54025	-1.11753	5.62588e-22	1.51276e-20
ADAMTS8	0.804132	3.22166	2.0023	6.0222e-19	9.63804e-18
CLIP3	4.01082	16.0093	1.99695	1.51668e-33	1.78501e-30
LTBP1	9.20354	27.2365	1.56528	7.44446e-33	6.32779e-30
CADM3	0.395894	1.80458	2.18848	1.67783e-22	4.84353e-21
ORM2	8.36985	3.23076	-1.37333	0.00226777	0.00404675
ERG	1.36695	3.0447	1.15533	3.23889e-25	1.65736e-23
RHOB	95.7989	212.609	1.15012	6.2767e-20	1.14735e-18
FYCO1	6.25584	12.6642	1.01748	3.43069e-18	4.88275e-17
SEMA3G	1.56264	3.27544	1.0677	4.64795e-16	4.86746e-15
PI15	1.06209	3.49649	1.719	3.67078e-05	8.84177e-05
LINC00668	2.45614	0.849501	-1.53171	4.26341e-06	1.16921e-05
FGL2	8.82521	24.8243	1.49205	2.28671e-19	3.87021e-18
NLGN2	3.50222	7.55805	1.10974	8.85181e-24	3.40283e-22
FMO1	0.686699	1.74979	1.34943	8.37594e-14	6.55844e-13
PDPN	7.02511	14.4355	1.03903	9.94343e-14	7.71865e-13
WFDC1	1.09095	2.64062	1.27529	2.0234e-11	1.1634e-10
DCLK1	0.305025	1.40762	2.20626	5.70784e-26	3.59383e-24
TIMP2	38.3944	95.5828	1.31586	3.11352e-35	7.93949e-32
DCLK2	0.620634	2.12486	1.77555	9.79233e-29	1.17971e-26
PLPPR4	0.618135	1.93404	1.64562	9.86728e-25	4.52004e-23
RASD2	1.65088	3.9743	1.26747	4.88042e-18	6.72102e-17
FOLR2	5.51013	11.4169	1.05101	6.06493e-12	3.74167e-11
BNC2	0.512562	2.09938	2.03416	1.27383e-31	4.99734e-29
ISLR2	0.337591	0.981782	1.54013	1.06273e-22	3.20074e-21
ELN	7.73976	24.5564	1.66574	1.46262e-24	6.50526e-23
SYNM	5.01379	62.5201	3.64035	2.42978e-18	3.51709e-17
COL4A6	0.513077	1.50343	1.55101	2.97294e-10	1.45602e-09
SH3BP5	1.36586	2.75649	1.01302	2.3076e-21	5.48235e-20
DACT3	1.14791	6.59914	2.52327	3.47029e-31	1.11954e-28
VCAN	11.0254	23.4542	1.08901	8.26601e-20	1.47745e-18
RGMA	1.38876	9.13151	2.71706	5.13439e-27	3.92781e-25
PDE7B	0.557498	2.05812	1.88429	5.35107e-22	1.44394e-20
ADAMTSL1	0.373016	0.922786	1.30676	9.6425e-19	1.48421e-17
ACTN1	27.893	62.1158	1.15506	4.98851e-22	1.34848e-20
CACNB2	0.54142	1.48607	1.45668	5.09707e-19	8.25239e-18
FGF2	0.667661	2.41899	1.85722	1.98849e-26	1.38922e-24
ZDHHC11	0.93715	0.456768	-1.03682	3.30707e-09	1.40511e-08
C7	4.81181	27.4977	2.51466	5.13939e-20	9.57767e-19
SCN7A	0.17074	1.24098	2.8616	5.814e-23	1.86879e-21
RAI2	4.90001	12.5658	1.35865	7.10193e-20	1.28439e-18
C3orf18	0.770727	1.55461	1.01226	3.54114e-20	6.83222e-19
CLEC3B	2.51228	6.12022	1.28459	2.47567e-17	3.11494e-16
PNCK	0.395835	2.12658	2.42556	2.74049e-09	1.17814e-08
FBXL22	0.63033	3.02754	2.26397	7.15213e-22	1.87376e-20
RECK	1.20052	3.05396	1.34702	6.4096e-30	1.16739e-27
ANTXR1	14.8127	35.1864	1.24818	3.64586e-25	1.85939e-23
LINC01980	1.34072	0.338393	-1.98623	0.00390824	0.00667143
NLRP2	6.31941	2.85359	-1.14701	0.0054335	0.00905879
SHISAL2A	0.544215	1.13117	1.05557	3.35042e-11	1.86881e-10
TWIST2	1.21463	4.30292	1.8248	8.83173e-26	5.09907e-24
ALOX12B	0.708574	0.259388	-1.44981	0.00164748	0.00301511
ARHGAP31	2.77866	5.64088	1.02153	3.4448e-24	1.44004e-22
SVIL	8.40659	32.3517	1.94425	6.5765e-25	3.11518e-23
CYP7B1	1.06735	2.41535	1.1782	5.69674e-19	9.15548e-18
LRRN2	0.764547	1.54128	1.01145	6.5178e-16	6.66148e-15
MAMDC2	0.733426	3.38651	2.20708	1.44744e-20	2.98865e-19
AKAP12	4.0176	15.4837	1.94635	7.17339e-33	6.32779e-30
IGFBP7	181.378	436.075	1.26558	3.12063e-28	3.45983e-26
LUM	111.563	271.057	1.28074	1.67008e-23	5.98411e-22
LIX1L	6.23433	13.8888	1.15561	7.59675e-29	9.3734e-27
ELANE	0.121011	10.6835	6.4641	2.9356e-16	3.15765e-15
LTBP3	9.99874	20.3524	1.02538	8.05709e-25	3.74691e-23
HEYL	6.00196	15.7677	1.39347	1.83931e-22	5.27982e-21
NACAD	0.428308	1.58936	1.89172	7.08792e-29	8.88895e-27
SMOC2	11.0364	38.7018	1.81013	1.14241e-21	2.87955e-20
PRIMA1	0.899595	4.93778	2.45651	1.43045e-14	1.24352e-13
CENPA	6.07226	3.02916	-1.00332	1.3428e-23	4.97455e-22
LRRK2	0.582031	1.22764	1.07672	3.19652e-17	3.95686e-16
TRIP13	8.31626	4.10907	-1.01712	3.59335e-21	8.14493e-20
BAMBI	17.125	6.39076	-1.42204	0.000365601	0.000750831

## Sheet: Supplementary Table 6
Supplemetary Table 6: Univariate Cox-regression analysis
id	HR	HR.95L	HR.95H	pvalue
DYNC1I1	1.27724	1.06219	1.53583	0.009286
DLC1	1.32778	1.08702	1.62186	0.00547898
AKT3	1.42071	1.09607	1.8415	0.00797724
MEOX2	1.30093	1.07547	1.57366	0.00674421
CDH11	1.27145	1.07819	1.49934	0.00430482
CNTN4	1.70043	1.16053	2.49152	0.00645366
CYTL1	1.58534	1.22378	2.05372	0.000484756
RGS7BP	1.60164	1.12169	2.28695	0.00954637
SVEP1	1.20604	1.05545	1.37812	0.00590556
AXL	1.36917	1.13268	1.65504	0.00116351
PLCL1	1.95105	1.34046	2.83976	0.000483068
MID2	1.40361	1.08765	1.81137	0.00916996
PHLDB2	1.31156	1.0979	1.5668	0.00279498
DCN	1.18653	1.04202	1.35109	0.00984694
CLIP4	1.36831	1.0817	1.73085	0.00892581
LRRC32	1.25422	1.06469	1.47749	0.00673057
JAM3	1.22091	1.05123	1.41797	0.00893932
NPR3	1.6453	1.21191	2.23367	0.0014125
ADAMTS1	1.27787	1.08605	1.50358	0.00313051
CGB5	1.32009	1.13662	1.53318	0.000275535
GLT8D2	1.329	1.11395	1.58555	0.0015871
ASPN	1.23036	1.05835	1.43032	0.00697472
CAV1	1.18297	1.04346	1.34113	0.00868055
TNFAIP8L3	1.35167	1.07921	1.69292	0.00869949
CST2	1.21278	1.05587	1.39301	0.00635218
NPR1	1.3954	1.09467	1.77876	0.00713859
TCEAL7	1.37549	1.10342	1.71465	0.00457982
PDGFRB	1.25588	1.0589	1.48951	0.00885997
BICC1	1.43852	1.1132	1.85891	0.00544004
LAMA4	1.32883	1.09062	1.61907	0.00479387
PRICKLE1	1.40408	1.17326	1.68031	0.00021239
RBMS3	1.50257	1.14565	1.97069	0.00325458
PRKD1	1.38855	1.11754	1.72529	0.00304588
SORCS2	1.49554	1.14138	1.95959	0.00351173
CNTN1	1.40786	1.13719	1.74294	0.00168854
PDGFRL	1.30468	1.13118	1.5048	0.00025931
GRP	1.27336	1.08395	1.49587	0.00327174
PAPPA	1.26859	1.06127	1.5164	0.00897046
STEAP4	1.37287	1.09464	1.72182	0.0060969
PDE1B	1.90916	1.3281	2.74445	0.000478752
EFNA3	0.76742	0.63205	0.931783	0.00750527
FNDC1	1.16425	1.04767	1.2938	0.00472841
EFEMP1	1.20456	1.06851	1.35794	0.00233716
MCC	1.64845	1.19789	2.26847	0.00215208
CD36	1.35561	1.13612	1.6175	0.000735452
CC2D2A	1.46535	1.12335	1.91147	0.00483594
ZNF521	1.41014	1.13984	1.74456	0.00154867
PLXDC2	1.29392	1.08234	1.54685	0.00467593
RNF217	1.54175	1.11761	2.12685	0.0083559
ARMCX1	1.34465	1.1189	1.61595	0.0015881
SELP	1.27294	1.06064	1.52774	0.00953228
BGN	1.22829	1.05431	1.43098	0.00832587
SNCG	1.33176	1.12553	1.57579	0.000845364
E2F2	0.74841	0.618022	0.906306	0.003005
P4HA3	1.77599	1.21676	2.59225	0.00291284
GHR	1.31185	1.09857	1.56654	0.00271353
APOD	1.14689	1.06094	1.2398	0.000564332
CMTM3	1.34161	1.08648	1.65666	0.00632032
ABCA8	1.22647	1.05701	1.42311	0.00713015
ABCC9	1.38141	1.08804	1.75389	0.00798429
ECM2	1.34063	1.1002	1.63359	0.00364933
FLRT2	1.39317	1.13779	1.70588	0.00133026
SOX14	0.608268	0.446752	0.828179	0.00159253
PHYHIP	1.90532	1.22745	2.95754	0.00405981
PDE1A	1.35412	1.10487	1.6596	0.00349082
LRCH2	1.45253	1.11781	1.88748	0.00521669
CST6	1.21374	1.06825	1.37906	0.00294609
FBXL7	1.37288	1.11132	1.696	0.00329579
GPX3	1.30192	1.12855	1.50193	0.000296192
SRPX2	1.37601	1.13331	1.67067	0.00126397
FAP	1.24393	1.061	1.4584	0.00715492
VGLL3	1.42554	1.14348	1.77719	0.00162259
TMTC1	1.3438	1.10064	1.64067	0.00371304
PER1	1.32854	1.07786	1.63752	0.00775166
CD109	1.4102	1.13458	1.75277	0.00194867
PDGFRA	1.2502	1.06039	1.474	0.0078639
CPE	1.20022	1.06246	1.35584	0.00334587
RGS4	1.27718	1.09443	1.49045	0.00190106
EDNRA	1.31583	1.09954	1.57467	0.00273829
AMIGO2	1.34553	1.07706	1.68092	0.00895629
FIBIN	1.36584	1.09454	1.70438	0.00578818
COL3A1	1.20221	1.04666	1.38087	0.00918493
MMRN1	1.29345	1.08774	1.53807	0.0035965
CDO1	1.34265	1.07476	1.67731	0.00945986
SPARC	1.29516	1.10988	1.51136	0.00102495
KCNJ8	1.40077	1.13829	1.72378	0.00145514
SERPINF1	1.21363	1.05992	1.38963	0.00507674
RASSF8	1.42291	1.1145	1.81667	0.00465977
NNMT	1.25793	1.07336	1.47424	0.00459096
THBS1	1.21797	1.07092	1.38521	0.00266757
OLFML1	1.3584	1.10302	1.6729	0.00394217
HTRA3	1.31174	1.08881	1.58031	0.00429993
LAMA2	1.32201	1.09104	1.60186	0.00438066
BEX4	1.23336	1.0614	1.43318	0.00618597
PYGO1	1.67916	1.18076	2.38791	0.00391634
FCN1	1.35069	1.11012	1.64339	0.0026661
OLFML2B	1.26591	1.08169	1.48151	0.00329774
FRMD6	1.34623	1.10824	1.63534	0.00274116
MYB	0.798419	0.688653	0.92568	0.00285073
CYP1B1	1.16662	1.04531	1.30201	0.00594278
MMRN2	1.4272	1.11597	1.82523	0.00459452
THY1	1.23801	1.05299	1.45555	0.00973374
CTSK	1.22914	1.05845	1.42735	0.00683901
FSTL1	1.26279	1.06698	1.49453	0.00664512
NOX4	1.45742	1.16316	1.82612	0.0010625
PRSS23	1.24596	1.05944	1.46532	0.0078649
COLEC12	1.28193	1.07238	1.53242	0.00638402
SNAI2	1.29437	1.08307	1.54688	0.00454514
THSD7A	1.76532	1.26564	2.46226	0.000815181
GGT5	1.34361	1.08414	1.66517	0.00697769
FHL5	1.47771	1.10014	1.98486	0.00948851
SERPINE1	1.31692	1.15839	1.49714	2.59146e-05
FBN1	1.35099	1.12057	1.62879	0.00161509
ERG	1.75368	1.2198	2.52122	0.00242406
DCLK1	1.40961	1.09319	1.81763	0.00812368
TIMP2	1.30558	1.10017	1.54934	0.00226595
VCAN	1.31134	1.11942	1.53616	0.000787237
RECK	1.42127	1.14268	1.76779	0.00158768
ANTXR1	1.24873	1.06321	1.46661	0.00679152
AKAP12	1.2375	1.0551	1.45143	0.00881404
IGFBP7	1.27112	1.0849	1.4893	0.00299607
LUM	1.21705	1.0663	1.38912	0.00359842
HEYL	1.24552	1.06692	1.45401	0.00543205

## Sheet: Supplementary Table 7
	Supplementary Table 7: Patients' characteristics of the risk groups
	Characteristics	Total	NRGPI-high	NRGPI-low	p value
	No. of patients	371	185	187
	Age
	£65	163	91	72	0.116
	>65	205	93	112
	unknown	3	1	2
	Gender
	Female	133	66	67	0.945
	Male	238	119	119
	Grade
	G1	10	5	5	0.051
	G2	134	54	80
	G3	218	121	97
	unknown	9	5	4
	Cancer Stage
	Stage I	50	17	33	0.063
	Stage II	111	55	56
	Stage III	149	77	72
	Stage IV	38	20	18
	unknown	23	16	7
	Tumor grade (Primary tumor size)
	T1	18	5	13	0.064
	T2	78	36	42
	T3	167	80	87
	T4	100	58	42
	unknown	8	6	2
	Nodal staus
	N0	108	46	62	0.424
	N1	97	52	45
	N2	74	38	36
	N3	74	38	36
	unknown	18	11	7
	Metastasis
	M0	328	162	166	0.816
	M1	25	14	11
	unknown	18	9	9
	Abbreviations: NRGPI = necroptosis-related genes prognostic index

## Sheet: Supplementary Table 8
Supplementary Table 8: Differentiallly expressed genes between NRGPI-high and NRGPI-low risk groups in TCGA cohort
Gene	lowMean	highMean	logFC	pValue	fdr
MSRB3	4.86502	6.04197	1.17696	1.59115e-21	1.66829e-19
KCNMA1	4.156	5.22106	1.06506	1.50799e-18	6.47991e-17
TNC	6.0063	7.1744	1.1681	1.94272e-16	5.03188e-15
FBLN2	5.60561	6.80215	1.19654	1.49057e-21	1.60126e-19
CILP	4.17912	5.29697	1.11785	2.37662e-19	1.25597e-17
LMOD1	4.64603	6.0782	1.43217	7.225e-19	3.39394e-17
MFAP5	5.31298	6.57132	1.25834	8.805e-20	5.41776e-18
SFRP4	5.45321	6.96726	1.51404	7.81295e-16	1.72967e-14
CCL21	5.83142	6.83147	1.00004	1.62379e-09	1.21193e-08
SVEP1	4.73169	5.74759	1.0159	8.44968e-23	1.62045e-20
CRISPLD2	6.54299	7.64183	1.09884	1.2757e-26	2.78655e-23
ISLR	5.53066	6.60845	1.07779	2.03769e-18	8.47807e-17
THBS4	4.97725	6.99205	2.01479	9.57372e-23	1.74268e-20
FLNC	6.02793	7.44578	1.41785	1.67135e-14	2.91287e-13
DCN	7.69026	8.88795	1.19769	2.71135e-22	4.02406e-20
ACTG2	8.22477	9.88821	1.66345	2.52825e-12	3.02882e-11
TMEM119	5.85299	6.88674	1.03376	2.50454e-17	7.92861e-16
LRRC32	6.30538	7.34371	1.03833	1.83487e-24	8.90657e-22
JAM3	5.94306	6.97656	1.0335	1.69407e-24	8.88097e-22
TCEAL2	4.07356	5.1558	1.08224	1.63053e-17	5.49352e-16
MFAP4	7.47648	8.96767	1.49118	3.26211e-19	1.6571e-17
C1R	6.14524	7.19767	1.05244	1.51864e-21	1.61816e-19
CAV1	6.60619	7.73799	1.1318	1.05468e-21	1.17141e-19
DPYSL3	7.24407	8.64412	1.40004	1.63664e-22	2.71517e-20
IGFBP4	8.5715	9.69404	1.12254	3.91442e-21	3.51387e-19
PRELP	4.00321	5.20625	1.20303	5.06536e-22	6.4453e-20
FOSB	6.08771	7.19039	1.10268	5.80204e-13	7.75934e-12
CPXM2	4.97973	6.33188	1.35215	7.38502e-23	1.48067e-20
ACTA2	9.5955	10.9095	1.31396	3.3111e-23	7.23254e-21
TMEM47	6.06311	7.10075	1.03764	4.53724e-21	3.91217e-19
TIMP3	5.36109	6.4599	1.09881	1.06396e-22	1.91016e-20
COL6A2	7.12628	8.24431	1.11802	5.67246e-22	7.01351e-20
CRYAB	4.96208	6.28754	1.32546	3.77869e-22	5.05342e-20
PI16	3.97392	4.97866	1.00474	1.51442e-15	3.20645e-14
IGFBP6	5.93996	6.97198	1.03201	1.41066e-19	8.1806e-18
PTGIS	4.46704	5.88012	1.41307	8.85926e-24	2.83194e-21
AOC3	4.47247	5.65721	1.18474	6.404e-25	4.93711e-22
HSPB8	4.68338	6.07582	1.39244	1.32455e-23	3.54276e-21
MYH11	7.21477	9.1059	1.89113	3.766e-15	7.32302e-14
FNDC1	5.35444	6.71416	1.35971	1.93489e-17	6.33967e-16
SFRP1	4.02512	5.48805	1.46294	3.06752e-22	4.4179e-20
EFEMP1	5.69582	7.03235	1.33653	2.94696e-23	6.54625e-21
TPM2	8.22948	9.2434	1.01391	2.02122e-11	2.11076e-10
NDN	5.98297	7.19737	1.21441	4.02507e-25	4.05789e-22
PGM5	4.67358	5.95304	1.27945	1.03668e-14	1.86887e-13
TNS1	5.15408	6.29448	1.1404	4.57616e-24	1.87422e-21
GAS1	4.81722	5.99641	1.17918	9.71194e-20	5.89281e-18
APOD	6.25871	8.28717	2.02846	2.86736e-20	1.98834e-18
HSPB6	5.27887	7.14374	1.86488	9.96088e-19	4.48616e-17
OGN	4.028	5.49385	1.46584	2.21475e-19	1.18961e-17
DDR2	4.64668	5.70516	1.05848	1.80477e-25	2.22734e-22
PDLIM3	5.80459	7.29797	1.49338	5.18188e-25	4.46426e-22
TAGLN	8.22781	9.7617	1.53389	1.51622e-22	2.54764e-20
HSPB7	4.19265	5.57231	1.37967	1.04016e-18	4.66862e-17
FRZB	5.89664	6.94765	1.05101	2.55551e-15	5.1369e-14
EMILIN1	6.07509	7.17803	1.10294	6.49621e-21	5.25552e-19
RERG	4.23928	5.28147	1.04219	2.94696e-23	6.54625e-21
RBPMS2	5.46192	6.7856	1.32368	1.51434e-19	8.62908e-18
DES	5.93898	7.92048	1.9815	1.15435e-11	1.24517e-10
BARX1	4.87497	6.04313	1.16816	4.93361e-15	9.371e-14
DPT	4.22669	5.23766	1.01097	1.57495e-15	3.32388e-14
CYBRD1	6.79931	7.93691	1.1376	1.17408e-18	5.18096e-17
GREM1	6.38797	7.93683	1.54886	4.45432e-21	3.86612e-19
RSPO3	5.07517	6.13403	1.05886	6.34078e-19	3.03293e-17
SPARCL1	8.09329	9.58587	1.49258	7.45644e-23	1.48067e-20
GPX3	6.25804	7.25913	1.00109	1.25548e-20	9.24398e-19
SPON1	6.17825	7.56252	1.38427	2.37784e-18	9.70841e-17
MYLK	5.38589	6.79542	1.40952	4.18696e-20	2.7855e-18
SFRP2	6.35577	8.32742	1.97164	1.18117e-19	7.03656e-18
PTGDS	5.86899	6.9517	1.0827	1.24005e-10	1.12238e-09
PLN	4.10025	5.30535	1.2051	1.99216e-19	1.10166e-17
CPE	5.31671	6.64232	1.32561	5.45004e-25	4.46426e-22
MGP	7.89906	9.66731	1.76825	1.23678e-23	3.54276e-21
SULF1	7.3081	8.37471	1.06662	2.22057e-13	3.17716e-12
CCL19	5.16125	6.47696	1.3157	8.15169e-13	1.0641e-11
COL10A1	5.21233	6.24858	1.03625	3.17749e-09	2.2234e-08
CNN1	5.81781	7.73725	1.91943	2.0005e-17	6.5383e-16
FHL1	5.48555	6.88769	1.40214	2.10305e-17	6.82243e-16
THBS2	7.20317	8.41878	1.21561	3.35785e-16	8.19516e-15
SERPINF1	6.10026	7.29996	1.1997	1.24896e-23	3.54276e-21
FLNA	6.40441	7.52664	1.12223	3.27809e-22	4.61964e-20
CCDC80	4.27388	5.45257	1.17869	1.69407e-24	8.88097e-22
SCRG1	4.19495	5.31802	1.12307	2.26925e-13	3.23973e-12
SORBS1	4.96044	6.01917	1.05873	7.59652e-14	1.17823e-12
CHRDL2	4.57866	5.89571	1.31706	1.05716e-16	2.91075e-15
THBS1	7.30135	8.73569	1.43435	1.34742e-30	8.82965e-27
SOD3	5.57182	6.62772	1.05591	4.74542e-18	1.7975e-16
PODN	5.80509	7.20343	1.39834	1.81665e-24	8.90657e-22
SYNPO2	4.31704	5.67593	1.35889	1.63924e-16	4.29678e-15
FERMT2	6.44426	7.55768	1.11342	1.87984e-25	2.22734e-22
MRGPRF	4.66747	5.90188	1.23441	9.97492e-20	6.02448e-18
COL8A1	5.51353	6.81376	1.30023	2.31087e-23	5.60856e-21
SRPX	4.78997	6.1491	1.35913	4.27631e-28	1.40113e-24
A2M	8.39265	9.48032	1.08767	2.76336e-22	4.02406e-20
CYP1B1	4.90466	6.29838	1.39372	2.83164e-21	2.63202e-19
KCNMB1	5.17966	6.41974	1.24007	9.27838e-17	2.60949e-15
COL14A1	4.68392	5.91405	1.23013	1.42943e-24	8.60106e-22
FSTL1	7.04876	8.06461	1.01585	1.31164e-23	3.54276e-21
FBLN1	6.57311	8.06707	1.49395	1.9619e-22	3.09034e-20
MYL9	6.94544	8.54298	1.59754	9.77377e-24	2.97896e-21
C1S	7.1185	8.23924	1.12073	1.83523e-22	2.96134e-20
CALD1	7.7013	8.89117	1.18987	1.74659e-21	1.80243e-19
SPOCK1	5.05088	6.08777	1.03689	8.00073e-16	1.76825e-14
ABI3BP	4.80561	5.95186	1.14625	3.8365e-18	1.46592e-16
SERPINE1	5.61051	7.00694	1.39643	6.71006e-31	8.79421e-27
PPP1R14A	5.57708	6.70115	1.12406	7.00685e-18	2.54382e-16
SLIT2	4.30583	5.31528	1.00945	8.60176e-24	2.81837e-21
AEBP1	7.45854	8.69488	1.23634	3.4372e-22	4.74189e-20
ANGPTL2	6.70152	7.84167	1.14015	2.55704e-21	2.41098e-19
CLIP3	5.76947	6.93765	1.16818	9.39162e-23	1.73361e-20
TIMP2	7.55926	8.63234	1.07309	4.5443e-25	4.25412e-22
DACT3	4.95235	6.05404	1.10169	8.34258e-22	9.67592e-20
RGMA	5.09497	6.41901	1.32404	2.57273e-19	1.34335e-17
C7	4.37479	5.94157	1.56678	3.29309e-17	1.01076e-15
IGFBP7	9.73227	10.7658	1.03348	2.24536e-21	2.14801e-19
LUM	8.86513	9.9365	1.07137	3.07428e-16	7.58787e-15
HEYL	6.01544	7.04501	1.02957	3.67286e-22	4.96253e-20
SMOC2	5.91423	7.08044	1.16622	1.20594e-13	1.81042e-12

## Sheet: Supplementary Table 9
Supplementary Table 9: miRNA targets correlated with risk genes
Gene	miRNA	cor	pvalue
SERPINE1	hsa-miR-141-3p	-0.292591	1.04451e-08
SERPINE1	hsa-miR-200a-3p	-0.269053	1.53282e-07
APOD	hsa-miR-210-3p	-0.428451	0
APOD	hsa-let-7d-5p	-0.399634	1.59586e-16
APOD	hsa-miR-107	-0.385198	1.42677e-14
APOD	hsa-miR-93-3p	-0.349926	5.08243e-12
APOD	hsa-miR-103a-3p	-0.284245	2.78359e-08
APOD	hsa-miR-652-5p	-0.255976	5.61304e-07
CNTN1	hsa-miR-200c-3p	-0.576485	2.49932e-34
CNTN1	hsa-miR-423-3p	-0.562767	1.84938e-32
CNTN1	hsa-miR-625-5p	-0.553733	2.82682e-31
CNTN1	hsa-miR-15b-5p	-0.549498	9.86741e-31
CNTN1	hsa-miR-4746-5p	-0.518474	5.55559e-27
CNTN1	hsa-miR-1307-3p	-0.514651	1.51603e-26
CNTN1	hsa-miR-96-5p	-0.511079	3.82904e-26
CNTN1	hsa-miR-130b-3p	-0.498223	9.83506e-25
CNTN1	hsa-miR-550a-3p	-0.49325	3.32915e-24
CNTN1	hsa-miR-197-3p	-0.485572	2.10357e-23
CNTN1	hsa-miR-484	-0.477012	1.55643e-22
CNTN1	hsa-miR-186-5p	-0.473871	3.1989e-22
CNTN1	hsa-miR-188-5p	-0.469322	8.96283e-22
CNTN1	hsa-miR-18a-3p	-0.456143	1.62742e-20
CNTN1	hsa-miR-210-3p	-0.44041	4.41421e-19
CNTN1	hsa-miR-744-5p	-0.440139	4.66557e-19
CNTN1	hsa-miR-877-5p	-0.435929	1.09563e-18
CNTN1	hsa-miR-182-5p	-0.433524	1.77467e-18
CNTN1	hsa-miR-1266-5p	-0.424234	1.10357e-17
CNTN1	hsa-miR-589-5p	-0.420796	2.14002e-17
CNTN1	hsa-miR-148a-5p	-0.416895	4.49564e-17
CNTN1	hsa-miR-501-5p	-0.409897	1.66184e-16
CNTN1	hsa-miR-616-3p	-0.407463	2.60008e-16
CNTN1	hsa-miR-219a-1-3p	-0.389078	6.80692e-15
CNTN1	hsa-miR-4676-5p	-0.355454	1.6094e-12
CNTN1	hsa-miR-7974	-0.350808	3.26116e-12
CNTN1	hsa-miR-4724-5p	-0.349314	4.0827e-12
CNTN1	hsa-miR-361-3p	-0.34535	7.36654e-12
CNTN1	hsa-miR-4797-3p	-0.345329	7.38935e-12
CNTN1	hsa-miR-503-5p	-0.331157	5.70057e-11
CNTN1	hsa-miR-4449	-0.304215	2.0945e-09
CNTN1	hsa-miR-937-3p	-0.295892	5.93591e-09
CNTN1	hsa-miR-2110	-0.294682	6.88734e-09
CNTN1	hsa-miR-98-5p	-0.293599	7.86355e-09
CNTN1	hsa-miR-3677-3p	-0.287461	1.6492e-08
CNTN1	hsa-miR-188-3p	-0.286123	1.93351e-08
CNTN1	hsa-miR-3662	-0.279209	4.34194e-08
CNTN1	hsa-miR-330-3p	-0.276185	6.14233e-08
CNTN1	hsa-miR-1304-5p	-0.267826	1.56823e-07
CNTN1	hsa-miR-331-3p	-0.263217	2.59411e-07
CNTN1	hsa-miR-1301-3p	-0.253904	6.97007e-07
CNTN1	hsa-miR-3200-3p	-0.243904	1.93111e-06
CNTN1	hsa-miR-505-5p	-0.243859	1.93985e-06
CNTN1	hsa-miR-301b-5p	-0.235717	4.30767e-06
CNTN1	hsa-miR-30b-5p	-0.234592	4.79863e-06
CNTN1	hsa-miR-190a-3p	-0.233659	5.2463e-06
CNTN1	hsa-miR-4755-3p	-0.231246	6.59595e-06
CNTN1	hsa-miR-3614-3p	-0.229446	7.81146e-06
CNTN1	hsa-miR-760	-0.218171	2.18574e-05
CNTN1	hsa-miR-3187-3p	-0.21085	4.14556e-05
CNTN1	hsa-miR-3677-5p	-0.210036	4.4452e-05
CNTN1	hsa-miR-4676-3p	-0.209986	4.46414e-05
CNTN1	hsa-miR-514b-5p	-0.201522	9.07923e-05
CYTL1	hsa-miR-93-5p	-0.394415	2.69418e-15
CYTL1	hsa-miR-1307-5p	-0.366653	2.79609e-13
CYTL1	hsa-miR-33b-5p	-0.288675	1.42638e-08
CYTL1	hsa-miR-339-5p	-0.287719	1.59922e-08
E2F2	hsa-let-7c-5p	-0.347626	7.1397e-12
E2F2	hsa-miR-99a-3p	-0.332334	4.8298e-11
E2F2	hsa-miR-490-3p	-0.306568	1.55072e-09
E2F2	hsa-miR-30c-2-3p	-0.301388	3.59348e-09
E2F2	hsa-miR-145-5p	-0.295425	7.43492e-09
E2F2	hsa-miR-199a-5p	-0.264799	2.42779e-07
E2F2	hsa-let-7e-3p	-0.226436	1.09049e-05
EFNA3	hsa-let-7c-5p	-0.314165	5.77037e-10
EFNA3	hsa-miR-139-5p	-0.245314	1.67699e-06
EFNA3	hsa-miR-133a-3p	-0.210308	4.34298e-05
EFNA3	hsa-miR-99a-3p	-0.201911	8.79353e-05
FCN1	hsa-miR-92a-3p	-0.393479	3.17329e-15
FCN1	hsa-miR-3127-5p	-0.347046	5.72817e-12
FCN1	hsa-miR-141-5p	-0.289571	1.28101e-08
FCN1	hsa-miR-4326	-0.286415	1.86774e-08
FCN1	hsa-miR-671-5p	-0.276563	5.88262e-08
FCN1	hsa-miR-196a-5p	-0.270963	1.10727e-07
FCN1	hsa-miR-151a-3p	-0.267402	1.64309e-07
FCN1	hsa-miR-361-5p	-0.2605	3.47514e-07
FCN1	hsa-miR-1304-3p	-0.253738	7.09122e-07
FCN1	hsa-miR-183-5p	-0.247661	1.32354e-06
FCN1	hsa-miR-4728-3p	-0.244505	1.81854e-06
FCN1	hsa-miR-937-3p	-0.239565	2.96498e-06
FCN1	hsa-miR-3127-3p	-0.237055	3.78554e-06
FCN1	hsa-miR-3651	-0.236741	3.9023e-06
FCN1	hsa-miR-532-5p	-0.233074	5.54691e-06
FCN1	hsa-miR-181b-5p	-0.232155	6.05269e-06
FCN1	hsa-miR-182-5p	-0.226838	9.95755e-06
FCN1	hsa-miR-362-5p	-0.223479	1.3555e-05
FCN1	hsa-miR-3065-3p	-0.220648	1.75143e-05
FCN1	hsa-miR-221-3p	-0.218176	2.18479e-05
FCN1	hsa-miR-200c-5p	-0.213567	3.27741e-05
FCN1	hsa-miR-103a-2-5p	-0.212849	3.48826e-05
FCN1	hsa-miR-500b-5p	-0.212023	3.74699e-05
GPX3	hsa-miR-200b-3p	-0.489944	7.40492e-24
GPX3	hsa-miR-532-5p	-0.391743	3.38306e-15
GPX3	hsa-miR-185-5p	-0.340039	2.1406e-11
GPX3	hsa-miR-1307-3p	-0.335581	4.01769e-11
GPX3	hsa-miR-3934-3p	-0.288533	1.45081e-08
GPX3	hsa-miR-3127-5p	-0.287618	1.88023e-08
GPX3	hsa-miR-671-5p	-0.274888	7.11857e-08
GPX3	hsa-miR-4676-5p	-0.267067	1.70474e-07
GPX3	hsa-let-7d-5p	-0.260639	3.77808e-07
GPX3	hsa-miR-188-5p	-0.230184	7.28935e-06
GPX3	hsa-miR-584-5p	-0.228279	9.20915e-06
GPX3	hsa-miR-331-5p	-0.219985	1.85898e-05
GPX3	hsa-miR-6783-3p	-0.217516	2.31671e-05
GPX3	hsa-miR-34a-5p	-0.214021	3.28527e-05
GRP	hsa-miR-128-3p	-0.272826	8.9858e-08
GRP	hsa-miR-3917	-0.222393	1.49617e-05
PLCL1	hsa-miR-96-5p	-0.537007	3.55705e-29
PLCL1	hsa-miR-550a-3p	-0.489879	7.52209e-24
PLCL1	hsa-miR-18a-5p	-0.47701	1.5574e-22
PLCL1	hsa-miR-16-2-3p	-0.458712	9.34033e-21
PLCL1	hsa-miR-183-5p	-0.44873	7.87323e-20
PLCL1	hsa-miR-192-3p	-0.442458	2.90044e-19
PLCL1	hsa-miR-3127-5p	-0.440513	4.32171e-19
PLCL1	hsa-miR-33a-3p	-0.428598	4.71011e-18
PLCL1	hsa-miR-130b-5p	-0.414832	6.63086e-17
PLCL1	hsa-miR-425-5p	-0.403657	5.1971e-16
PLCL1	hsa-miR-148b-5p	-0.39844	1.32419e-15
PLCL1	hsa-miR-455-3p	-0.396067	2.01503e-15
PLCL1	hsa-miR-484	-0.376044	6.10912e-14
PLCL1	hsa-miR-3615	-0.369179	1.86617e-13
PLCL1	hsa-miR-7-5p	-0.368748	1.99997e-13
PLCL1	hsa-miR-505-3p	-0.330987	5.83807e-11
PLCL1	hsa-miR-6842-3p	-0.310376	9.48121e-10
PLCL1	hsa-miR-4766-3p	-0.296275	5.662e-09
PLCL1	hsa-miR-937-3p	-0.291268	1.04388e-08
PLCL1	hsa-miR-3170	-0.28817	1.51522e-08
PLCL1	hsa-miR-22-5p	-0.267715	1.58748e-07
PLCL1	hsa-miR-6793-5p	-0.258244	4.41846e-07
PLCL1	hsa-miR-3680-3p	-0.256956	5.0632e-07
PLCL1	hsa-miR-1304-5p	-0.251749	8.71362e-07
PLCL1	hsa-miR-4326	-0.238435	3.31066e-06
PLCL1	hsa-miR-4713-5p	-0.202429	8.42573e-05

## Sheet: Supplementary Table 10
Supplementary Table 10: prognostic signficance of the correlated miRNA targets in TCGA STAD cohort
Gene	cutpoint	pValue
hsa-miR-99a-3p	0.654297	7.28969e-05
hsa-miR-221-3p	6.98125	0.000136583
hsa-miR-188-5p	1.54111	0.000193247
hsa-miR-3615	1.5448	0.000212713
hsa-miR-145-5p	10.6468	0.000287041
hsa-miR-3934-3p	0.893709	0.000564937
hsa-miR-15b-5p	8.53606	0.000636577
hsa-miR-139-5p	4.51486	0.000687802
hsa-miR-330-3p	2.852	0.000781624
hsa-miR-200b-3p	9.77384	0.000996914
hsa-miR-4676-5p	1.63	0.00128713
hsa-miR-199a-5p	7.98761	0.00152268
hsa-miR-148a-5p	6.37414	0.00183353
hsa-miR-133a-3p	5.08216	0.00221539
hsa-let-7e-3p	2.42476	0.00250547
hsa-miR-877-5p	0.530101	0.00258855
hsa-miR-200c-3p	12.1669	0.00289521
hsa-miR-4728-3p	0.339808	0.00316833
hsa-miR-200c-5p	3.32502	0.00337706
hsa-miR-490-3p	2.97484	0.00350012
hsa-miR-7-5p	3.6155	0.00413613
hsa-miR-33a-3p	1.48629	0.00440932
hsa-let-7d-5p	6.88133	0.00460198
hsa-miR-3170	0	0.0046884
hsa-miR-185-5p	5.78317	0.00477761
hsa-miR-200a-3p	8.94318	0.00531268
hsa-miR-192-3p	5.58617	0.00537826
hsa-miR-361-5p	7.24759	0.00570421
hsa-miR-18a-5p	3.12191	0.00602951
hsa-miR-652-5p	0.561586	0.00635506
hsa-miR-3917	0.326811	0.00651853
hsa-miR-96-5p	4.60353	0.0065921
hsa-miR-423-3p	5.38612	0.00746863
hsa-miR-183-5p	11.8485	0.00819212
hsa-miR-128-3p	6.77126	0.00982413
hsa-miR-107	6.59902	0.0100697
hsa-miR-625-5p	1.5448	0.0102827
hsa-miR-92a-3p	12.4108	0.0108483
hsa-miR-361-3p	6.6966	0.0109601
hsa-miR-182-5p	12.6662	0.0112783
hsa-miR-1304-5p	1.44143	0.0122643
hsa-miR-501-5p	1.26021	0.0138014
hsa-miR-6842-3p	2.68564	0.0143843
hsa-miR-3065-3p	2.69344	0.0145542
hsa-miR-103a-3p	13.6723	0.0150901
hsa-let-7c-5p	8.03015	0.0153089
hsa-miR-362-5p	2.37683	0.0154164
hsa-miR-505-5p	3.35687	0.0158165
hsa-miR-93-3p	2.14552	0.0163067
hsa-miR-141-5p	8.02832	0.0175254
hsa-miR-484	4.84027	0.0179015
hsa-miR-455-3p	8.6905	0.0188451
hsa-miR-34a-5p	5.92988	0.0189603
hsa-miR-141-3p	8.45627	0.0195584
hsa-miR-151a-3p	11.0056	0.0199055
hsa-miR-339-5p	3.42643	0.0200398
hsa-miR-550a-3p	0.583174	0.020536
hsa-miR-6793-5p	0.525925	0.0210857
hsa-miR-130b-5p	2.02396	0.0212622
hsa-miR-219a-1-3p	2.25815	0.0221126
hsa-miR-3677-5p	0.814071	0.0222516
hsa-miR-181b-5p	6.7416	0.0240478
hsa-miR-30c-2-3p	3.58777	0.0295124
hsa-miR-503-5p	4.04652	0.0306833
hsa-miR-3677-3p	1.58544	0.0328642
hsa-miR-210-3p	5.26526	0.0340624
hsa-miR-30b-5p	8.4888	0.0347783
hsa-miR-7974	0.209433	0.0355714
hsa-miR-1301-3p	2.68416	0.0361553
hsa-miR-130b-3p	2.74258	0.0393112
hsa-miR-1307-5p	6.12032	0.0464818
hsa-miR-4724-5p	1.79635	0.0472517
hsa-miR-196a-5p	5.11947	0.051653
hsa-miR-4746-5p	1.72532	0.0533572
hsa-miR-22-5p	5.22743	0.0550659
hsa-miR-301b-5p	0.196207	0.0554977
hsa-miR-6783-3p	0.284237	0.0559931
hsa-miR-33b-5p	2.95832	0.0598425
hsa-miR-190a-3p	0.190209	0.0619756
hsa-miR-98-5p	6.21833	0.0637703
hsa-miR-3200-3p	0.748599	0.0646367
hsa-miR-331-3p	3.33172	0.0647683
hsa-miR-3127-5p	2.65309	0.0656263
hsa-miR-505-3p	5.83111	0.0658803
hsa-miR-425-5p	6.53823	0.0677192
hsa-miR-3651	1.99903	0.0689843
hsa-miR-532-5p	9.00196	0.0695399
hsa-miR-500b-5p	2.15002	0.07328
hsa-miR-2110	1.44177	0.0735565
hsa-miR-584-5p	7.61434	0.0787978
hsa-miR-331-5p	1.47132	0.0802344
hsa-miR-4676-3p	0.480669	0.0816085
hsa-miR-3187-3p	0.443773	0.0844265
hsa-miR-589-5p	5.38669	0.0881639
hsa-miR-3662	0.374035	0.0901702
hsa-miR-93-5p	13.4469	0.0901838
hsa-miR-4326	2.41394	0.101205
hsa-miR-1307-3p	11.0363	0.103201
hsa-miR-103a-2-5p	1.70321	0.106735
hsa-miR-1304-3p	1.51621	0.10957
hsa-miR-16-2-3p	4.21205	0.11259
hsa-miR-186-5p	8.66921	0.120196
hsa-miR-616-3p	1.51047	0.121234
hsa-miR-937-3p	0.914121	0.121831
hsa-miR-760	1.52712	0.121998
hsa-miR-18a-3p	1.30687	0.1247
hsa-miR-4713-5p	0.307556	0.125592
hsa-miR-197-3p	6.72923	0.133983
hsa-miR-4449	1.00323	0.136328
hsa-miR-1266-5p	2.9792	0.14298
hsa-miR-744-5p	4.88892	0.148395
hsa-miR-3127-3p	0.638008	0.163834
hsa-miR-671-5p	2.9257	0.164928
hsa-miR-3680-3p	0.914121	0.230211
hsa-miR-3614-3p	1.88145	0.241332
hsa-miR-188-3p	0.098561	0.24263
hsa-miR-148b-5p	0.77064	0.266277
hsa-miR-4755-3p	0.372718	0.277332
hsa-miR-4797-3p	0.529383	0.344954
hsa-miR-4766-3p	0.692735	0.420271
hsa-miR-514b-5p	0	0.629202

[truncated: 3 more sheets: Supplementary Table 11, Supplementary Table 12, Supplementary Table 13]
